# Supplementary material for: Comprehensive Analysis Reveals Novel Interactions between Circulating MicroRNAs and Gut Microbiota Composition in Human Obesity
Source: Int J Mol Sci. 2020 Dec 14;21(24):9509. doi: 10.3390/ijms21249509 (PMC7765005; doi:10.3390/ijms21249509)
Supplement: Supplementary file 1 [file ijms-21-09509-s001.zip]

Archive with 21 entries (20 files):
- Supplementary files/
- Supplementary files/.DS_Store
- __MACOSX/Supplementary files/._.DS_Store
- Supplementary files/Table S3.docx
- __MACOSX/Supplementary files/._Table S3.docx
- Supplementary files/Table S2.docx
- __MACOSX/Supplementary files/._Table S2.docx
- Supplementary files/Table S5.xlsx
- __MACOSX/Supplementary files/._Table S5.xlsx
- Supplementary files/Table S1.docx
- __MACOSX/Supplementary files/._Table S1.docx
- Supplementary files/Table S4.xlsx
- __MACOSX/Supplementary files/._Table S4.xlsx
- Supplementary files/Figure S3.png
- __MACOSX/Supplementary files/._Figure S3.png
- Supplementary files/Figure S2.jpg
- __MACOSX/Supplementary files/._Figure S2.jpg
- Supplementary files/Figure S1.jpg
- __MACOSX/Supplementary files/._Figure S1.jpg
- Supplementary files/Table S2.xlsx
- __MACOSX/Supplementary files/._Table S2.xlsx
