# Supplementary material for: Comprehensive Analysis Reveals Novel Interactions between Circulating MicroRNAs and Gut Microbiota Composition in Human Obesity
Source: Int J Mol Sci. 2020 Dec 14;21(24):9509. doi: 10.3390/ijms21249509 (PMC7765005; doi:10.3390/ijms21249509)
Supplement: Supplementary file 1 [file ijms-21-09509-s001.zip › Supplementary files/Table S5.xlsx]

## Sheet: Planilha1
Table S3. KEGG pathways in which the target genes of the 14 miRNAs participate.
KEGG Pathway	p-value	q-value (FDR: BH-method)
Pathways in cancer	3.09898e-36	9.32793e-34
Endocytosis	3.57678e-32	5.38305e-30
MAPK signaling pathway	1.61493e-29	1.62031e-27
Axon guidance	5.91e-26	4.44728e-24
Ras signaling pathway	2.82239e-25	1.69908e-23
MicroRNAs in cancer	3.91526e-24	1.96416e-22
Proteoglycans in cancer	6.98244e-24	3.00245e-22
Adrenergic signaling in cardiomyocytes	1.03857e-21	3.47344e-20
cAMP signaling pathway	9.84801e-22	3.70531e-20
Rap1 signaling pathway	1.32372e-21	3.9844e-20
FoxO signaling pathway	6.20814e-21	1.69877e-19
PI3K-Akt signaling pathway	3.77913e-20	9.47932e-19
Neurotrophin signaling pathway	1.67329e-19	3.87431e-18
Calcium signaling pathway	3.18242e-19	6.8422e-18
cGMP-PKG signaling pathway	1.18624e-17	2.38039e-16
HTLV-I infection	1.99546e-17	3.53314e-16
Sphingolipid signaling pathway	1.95202e-17	3.67224e-16
AMPK signaling pathway	2.43517e-16	4.07215e-15
Transcriptional misregulation in cancer	3.7449e-16	5.93271e-15
Focal adhesion	5.03385e-16	7.57594e-15
Oxytocin signaling pathway	1.67074e-15	2.39473e-14
Insulin signaling pathway	4.05347e-15	5.54588e-14
Signaling pathways regulating pluripotency of stem cells	8.14741e-15	1.06625e-13
Breast cancer	1.0907e-14	1.36792e-13
mTOR signaling pathway	1.14521e-14	1.37883e-13
Regulation of actin cytoskeleton	3.7884e-14	4.3858e-13
Dopaminergic synapse	5.02923e-14	5.60666e-13
Prostate cancer	5.33561e-14	5.73578e-13
ErbB signaling pathway	5.59647e-14	5.80875e-13
Wnt signaling pathway	7.55397e-14	7.57915e-13
AGE-RAGE signaling pathway in diabetic complications	2.04511e-13	1.98574e-12
Hippo signaling pathway	2.1974e-13	2.06693e-12
Neuroactive ligand-receptor interaction	2.31419e-13	2.11082e-12
Phospholipase D signaling pathway	3.42297e-13	3.03034e-12
Cell adhesion molecules (CAMs)	6.47895e-13	5.5719e-12
Insulin resistance	6.76788e-13	5.6587e-12
Hepatitis B	9.76306e-13	7.94238e-12
Chronic myeloid leukemia	3.86223e-12	3.05929e-11
Phosphatidylinositol signaling system	7.90577e-12	6.10163e-11
Renal cell carcinoma	1.05946e-11	7.97244e-11
Ubiquitin mediated proteolysis	1.24213e-11	9.11905e-11
Glutamatergic synapse	1.29941e-11	9.31244e-11
Lysosome	2.3312e-11	1.63184e-10
Longevity regulating pathway	2.68288e-11	1.83533e-10
TNF signaling pathway	3.80007e-11	2.54182e-10
Glioma	8.7797e-11	5.74498e-10
Estrogen signaling pathway	9.17998e-11	5.87909e-10
Protein processing in endoplasmic reticulum	1.41546e-10	8.87611e-10
Retrograde endocannabinoid signaling	1.90956e-10	1.17302e-09
Tuberculosis	2.37125e-10	1.42749e-09
Platelet activation	5.61514e-10	3.31403e-09
Pancreatic cancer	6.73482e-10	3.89842e-09
T cell receptor signaling pathway	1.55101e-09	8.80857e-09
Thyroid hormone signaling pathway	1.60802e-09	8.96322e-09
Prolactin signaling pathway	3.70018e-09	2.02501e-08
Melanogenesis	4.50622e-09	2.42209e-08
Non-small cell lung cancer	5.62367e-09	2.96969e-08
Chagas disease (American trypanosomiasis)	7.1192e-09	3.632e-08
Cholinergic synapse	7.11207e-09	3.69092e-08
Leukocyte transendothelial migration	8.4135e-09	4.22077e-08
Inositol phosphate metabolism	9.76402e-09	4.81798e-08
p53 signaling pathway	1.08427e-08	5.26396e-08
GnRH signaling pathway	1.17089e-08	5.59425e-08
Long-term potentiation	1.19229e-08	5.60749e-08
Amyotrophic lateral sclerosis (ALS)	1.52133e-08	7.04493e-08
Purine metabolism	2.33212e-08	1.06359e-07
Progesterone-mediated oocyte maturation	3.7942e-08	1.70456e-07
Glucagon signaling pathway	3.88781e-08	1.72093e-07
Chemokine signaling pathway	4.3427e-08	1.89442e-07
Melanoma	5.86619e-08	2.52246e-07
Epstein-Barr virus infection	1.15993e-07	4.91745e-07
Hepatitis C	1.21657e-07	5.08594e-07
Oocyte meiosis	1.44212e-07	5.94628e-07
Osteoclast differentiation	1.5568e-07	6.33239e-07
Epithelial cell signaling in Helicobacter pylori infection	1.72635e-07	6.92842e-07
Small cell lung cancer	1.99291e-07	7.89297e-07
HIF-1 signaling pathway	3.02076e-07	1.18084e-06
Central carbon metabolism in cancer	4.43681e-07	1.71215e-06
TGF-beta signaling pathway	5.79828e-07	2.20922e-06
Influenza A	6.0905e-07	2.29155e-06
B cell receptor signaling pathway	7.07563e-07	2.62934e-06
Amphetamine addiction	9.73984e-07	3.57523e-06
Morphine addiction	1.139e-06	4.13059e-06
Gastric acid secretion	1.23329e-06	4.41929e-06
Circadian entrainment	1.34498e-06	4.76281e-06
Serotonergic synapse	1.78703e-06	6.2546e-06
Apoptosis	2.19695e-06	7.60094e-06
GABAergic synapse	3.26202e-06	1.11576e-05
Choline metabolism in cancer	3.39712e-06	1.14891e-05
Arrhythmogenic right ventricular cardiomyopathy (ARVC)	3.60983e-06	1.20729e-05
Long-term depression	4.40858e-06	1.45822e-05
Acute myeloid leukemia	5.00278e-06	1.63678e-05
Toxoplasmosis	5.12022e-06	1.65719e-05
Aldosterone synthesis and secretion	6.21907e-06	1.99143e-05
Colorectal cancer	8.44483e-06	2.67568e-05
Fc gamma R-mediated phagocytosis	8.59248e-06	2.6941e-05
Tight junction	9.01009e-06	2.79591e-05
Insulin secretion	9.32652e-06	2.86457e-05
Vascular smooth muscle contraction	1.35433e-05	4.11771e-05
Shigellosis	1.51304e-05	4.55425e-05
Endometrial cancer	1.65337e-05	4.87906e-05
Inflammatory mediator regulation of TRP channels	1.64581e-05	4.90484e-05
Adherens junction	1.73639e-05	5.0743e-05
Adipocytokine signaling pathway	2.11254e-05	6.11418e-05
VEGF signaling pathway	5.28462e-05	0.000151492
Gap junction	5.3879e-05	0.000152996
Regulation of lipolysis in adipocytes	7.33687e-05	0.000206392
Jak-STAT signaling pathway	7.55205e-05	0.000210478
Phagosome	8.65975e-05	0.000239136
Spliceosome	9.22218e-05	0.000252352
Dilated cardiomyopathy	9.3682e-05	0.000254039
Fc epsilon RI signaling pathway	0.000119627	0.000321498
Th17 cell differentiation	0.000127678	0.000340098
Herpes simplex infection	0.000129236	0.000341228
Longevity regulating pathway - multiple species	0.000179282	0.000469251
Hypertrophic cardiomyopathy (HCM)	0.000190908	0.000495373
Thyroid hormone synthesis	0.000270141	0.000694978
Pyrimidine metabolism	0.000438124	0.00111759
Bladder cancer	0.000464563	0.00117507
RNA transport	0.000508847	0.00127636
Cell cycle	0.000769453	0.00191409
mRNA surveillance pathway	0.000953915	0.00235351
Natural killer cell mediated cytotoxicity	0.00115591	0.00282869
Viral carcinogenesis	0.0015049	0.0036238
Amoebiasis	0.00149868	0.00363792
Th1 and Th2 cell differentiation	0.00155183	0.00370715
Cocaine addiction	0.00160262	0.00379834
Measles	0.00245322	0.0057689
Aldosterone-regulated sodium reabsorption	0.00330965	0.00772252
Type II diabetes mellitus	0.0039756	0.00920504
Cytokine-cytokine receptor interaction	0.00415981	0.00955804
Bacterial invasion of epithelial cells	0.00668746	0.0152494
Synaptic vesicle cycle	0.00777379	0.0175933
Apoptosis - multiple species	0.0118135	0.0265363
Lysine degradation	0.0123086	0.0274436
Circadian rhythm	0.0125046	0.0276756
PPAR signaling pathway	0.0190644	0.041886
Renin secretion	0.0236887	0.0516688
Vasopressin-regulated water reabsorption	0.0287314	0.0622169
Bile secretion	0.0403546	0.0867624
Nicotine addiction	0.0415056	0.0886042
Sphingolipid metabolism	0.046081	0.0976787
RNA degradation	0.0626486	0.131869
Toll-like receptor signaling pathway	0.0636733	0.133095
SNARE interactions in vesicular transport	0.0672921	0.139689
Hematopoietic cell lineage	0.0839298	0.173033
Notch signaling pathway	0.0868197	0.177774
Thyroid cancer	0.230321	0.468423
Glycerophospholipid metabolism	0.302681	0.611456
Alcoholism	0.384245	0.771052
Non-alcoholic fatty liver disease (NAFLD)	0.40514	0.807597
Hedgehog signaling pathway	0.45296	0.89698
NOD-like receptor signaling pathway	0.465733	0.916246
Salivary secretion	0.509349	0.995546
Dorso-ventral axis formation	0.603252	1.17148
Hippo signaling pathway -multiple species	0.603252	1.17148
Rheumatoid arthritis	0.951543	1.8243
Pathogenic Escherichia coli infection	1.05026	2.00081
Viral myocarditis	1.30341	2.46746
Glycosphingolipid biosynthesis - lacto and neolacto series	1.55573	2.92672
Vibrio cholerae infection	1.7502	3.27211
Mineral absorption	2.83238	5.26263
Endocrine and other factor-regulated calcium reabsorption	2.91312	5.37944
Pertussis	3.16396	5.80702
ECM-receptor interaction	3.82868	6.98444
Pancreatic secretion	3.94031	7.14478
Antigen processing and presentation	4.53948	8.18194
NF-kappa B signaling pathway	5.08298	9.10701
Glycerolipid metabolism	6.25027	11.1321
RIG-I-like receptor signaling pathway	6.94179	12.2911
N-Glycan biosynthesis	7.57078	13.3263
Intestinal immune network for IgA production	9.83853	17.2174
Basal cell carcinoma	10.5999	18.4426
Legionellosis	10.5999	18.4426
Proximal tubule bicarbonate reclamation	11.928	20.5162
Peroxisome	13.3154	22.7724
Salmonella infection	14.0623	23.7795
Leishmaniasis	14.0527	23.8975
Amino sugar and nucleotide sugar metabolism	15.3674	25.8413
Cardiac muscle contraction	16.2017	27.0928
One carbon pool by folate	16.811	27.9564
Maturity onset diabetes of the young	19.2289	31.8016
Nucleotide excision repair	20.0252	32.9376
Glycosphingolipid biosynthesis - globo and isoglobo series	21.3523	34.9296
Galactose metabolism	21.7986	35.4669
Complement and coagulation cascades	22.2079	35.9386
Primary immunodeficiency	22.3942	36.0463
Ovarian steroidogenesis	23.4886	37.6067
Glycosaminoglycan biosynthesis - heparan sulfate / heparin	23.9751	38.1826
Vitamin digestion and absorption	23.9751	38.1826
Fatty acid degradation	26.1067	41.142
African trypanosomiasis	28.9736	45.4222
Terpenoid backbone biosynthesis	29.6573	46.2531
Basal transcription factors	40.0304	62.109
Alanine, aspartate and glutamate metabolism	47.6318	73.524
Mucin type O-glycan biosynthesis	48.4173	74.3551
Biosynthesis of unsaturated fatty acids	57.2358	87.4517
Carbohydrate digestion and absorption	60.0372	91.2687
Fructose and mannose metabolism	62.0068	93.7892
Alzheimer,s disease	70.8299	106.599
RNA polymerase	80.7406	120.91
Homologous recombination	89.5203	133.394
Protein digestion and absorption	95.6569	141.836
Glycolysis / Gluconeogenesis	102.883	151.803
Cysteine and methionine metabolism	115.321	169.325
Huntington,s disease	119.004	173.884
Inflammatory bowel disease (IBD)	132.796	193.099
Glycosphingolipid biosynthesis - ganglio series	135.913	196.682
Glycosylphosphatidylinositol (GPI)-anchor biosynthesis	178.386	256.91
Graft-versus-host disease	197.642	283.287
Staphylococcus aureus infection	203.166	289.824
Pantothenate and CoA biosynthesis	217.829	309.276
Phototransduction	222.85	314.919
Protein export	232.318	326.765
Fanconi anemia pathway	263.601	369.041
Malaria	325.338	453.365
Glycosaminoglycan biosynthesis - keratan sulfate	346.561	480.714
Glycosaminoglycan degradation	393.446	543.244
Prion diseases	446.718	613.982
D-Glutamine and D-glutamate metabolism	503.86	689.372
Fatty acid elongation	607.17	826.96
Arginine biosynthesis	665.56	894.346
Steroid biosynthesis	665.56	894.346
Folate biosynthesis	662.517	898.278
Thiamine metabolism	662.517	898.278
Butanoate metabolism	696.944	928.231
Mannose type O-glycan biosynthesis	803.207	1065.05
Fatty acid biosynthesis	855.312	1129.16
Non-homologous end-joining	855.312	1129.16
ABC transporters	1290.78	1689.24
Collecting duct acid secretion	1350.86	1760.21
Citrate cycle (TCA cycle)	1453.8	1886.18
Starch and sucrose metabolism	1595.02	2060.52
Other types of O-glycan biosynthesis	1624.65	2089.83
Arginine and proline metabolism	1695.23	2171.34
Valine, leucine and isoleucine degradation	1695.23	2171.34
Nitrogen metabolism	1888.72	2398.75
Primary bile acid biosynthesis	1888.72	2398.75
Neomycin, kanamycin and gentamicin biosynthesis	1982.63	2496.95
Allograft rejection	2129.57	2670.84
Propanoate metabolism	2720.85	3398.24
Aminoacyl-tRNA biosynthesis	2781.24	3459.31
Steroid hormone biosynthesis	3238.31	4011.24
Glutathione metabolism	3315.13	4089.57
Asthma	3556.81	4369.8
DNA replication	3604.03	4374.25
Pyruvate metabolism	3589.67	4374.46
Taste transduction	3588.63	4390.97
