# Supplementary material for: Comprehensive Analysis Reveals Novel Interactions between Circulating MicroRNAs and Gut Microbiota Composition in Human Obesity
Source: Int J Mol Sci. 2020 Dec 14;21(24):9509. doi: 10.3390/ijms21249509 (PMC7765005; doi:10.3390/ijms21249509)
Supplement: Supplementary file 1 [file ijms-21-09509-s001.zip › Supplementary files/Table S4.xlsx]

## Sheet: Target genes
Table S2. Target genes of the selected 14 miRNAs correlated with bacterial species associated with obesity, according to our bioinformatics analyses.
microRNA ID	Target gene	position	Validated miRNA-gene interactions*			*Validated target gene of the microRNA according to miRTarBase database. This database was assessed via miRWalk web tool
hsa-miR-103a-3p	DUSP22	3UTR
hsa-miR-103a-3p	RCVRN	3UTR
hsa-miR-103a-3p	CHMP3	3UTR
hsa-miR-103a-3p	SMIM5	3UTR
hsa-miR-103a-3p	LCLAT1	3UTR
hsa-miR-103a-3p	RNF220	3UTR
hsa-miR-103a-3p	PRR5L	3UTR
hsa-miR-103a-3p	FAM167A	3UTR
hsa-miR-103a-3p	GTPBP10	3UTR
hsa-miR-103a-3p	CDH10	3UTR
hsa-miR-103a-3p	SYNDIG1L	3UTR
hsa-miR-103a-3p	DST	3UTR	MIRT537930
hsa-miR-103a-3p	LSM11	3UTR
hsa-miR-103a-3p	NUDCD2	3UTR
hsa-miR-103a-3p	HMGB1	3UTR
hsa-miR-103a-3p	HSPH1	3UTR
hsa-miR-103a-3p	STARD13	3UTR
hsa-miR-103a-3p	POSTN	3UTR
hsa-miR-103a-3p	LYPLA1	3UTR
hsa-miR-103a-3p	TRIM55	3UTR
hsa-miR-103a-3p	SNX16	3UTR	MIRT027106
hsa-miR-103a-3p	FAM49B	3UTR
hsa-miR-103a-3p	CFAP44	3UTR
hsa-miR-103a-3p	CEP63	3UTR
hsa-miR-103a-3p	SLC6A20	3UTR
hsa-miR-103a-3p	FOXP1	3UTR
hsa-miR-103a-3p	CNTN3	3UTR
hsa-miR-103a-3p	INCA1	3UTR
hsa-miR-103a-3p	MPPED1	3UTR
hsa-miR-103a-3p	SYTL5	3UTR
hsa-miR-103a-3p	CDK16	3UTR
hsa-miR-103a-3p	ARHGEF9	3UTR
hsa-miR-103a-3p	RPS6KA6	3UTR
hsa-miR-103a-3p	HLF	3UTR
hsa-miR-103a-3p	SEPT4	3UTR
hsa-miR-103a-3p	COL4A4	3UTR
hsa-miR-103a-3p	STK25	3UTR
hsa-miR-103a-3p	TAGLN2	3UTR
hsa-miR-103a-3p	ILDR2	3UTR
hsa-miR-103a-3p	POU2F1	3UTR
hsa-miR-103a-3p	RORA	3UTR
hsa-miR-103a-3p	DENND4A	3UTR
hsa-miR-103a-3p	MCTP2	3UTR
hsa-miR-103a-3p	LOC390937	3UTR
hsa-miR-103a-3p	NOVA2	3UTR
hsa-miR-103a-3p	REEP1	3UTR
hsa-miR-103a-3p	ARHGEF4	3UTR
hsa-miR-103a-3p	PIGN	3UTR
hsa-miR-103a-3p	TRIB3	3UTR
hsa-miR-103a-3p	PLCB1	3UTR
hsa-miR-103a-3p	DUSP5	3UTR
hsa-miR-103a-3p	SLCO4C1	3UTR
hsa-miR-103a-3p	MFAP5	3UTR
hsa-miR-103a-3p	MARK1	3UTR
hsa-miR-103a-3p	GGACT	3UTR
hsa-miR-103a-3p	RNASE6	3UTR
hsa-miR-103a-3p	IL25	3UTR
hsa-miR-103a-3p	MIPOL1	3UTR
hsa-miR-103a-3p	SAV1	3UTR	MIRT027094
hsa-miR-103a-3p	PELI2	3UTR
hsa-miR-103a-3p	PTGFR	3UTR
hsa-miR-103a-3p	DBT	3UTR
hsa-miR-103a-3p	PDZK1	3UTR
hsa-miR-103a-3p	RECQL5	3UTR
hsa-miR-103a-3p	TBC1D16	3UTR
hsa-miR-103a-3p	PCYT2	3UTR
hsa-miR-103a-3p	TUBB6	3UTR
hsa-miR-103a-3p	SMAD2	3UTR
hsa-miR-103a-3p	AFDN	3UTR
hsa-miR-103a-3p	POLM	3UTR
hsa-miR-103a-3p	ZNF670	3UTR
hsa-miR-103a-3p	KCNK3	3UTR
hsa-miR-103a-3p	MAPRE3	3UTR
hsa-miR-103a-3p	FAM107B	3UTR
hsa-miR-103a-3p	MARCH8	3UTR
hsa-miR-103a-3p	UNC5B	3UTR
hsa-miR-103a-3p	CAMK2G	3UTR
hsa-miR-103a-3p	KCNK15	3UTR
hsa-miR-103a-3p	COL20A1	3UTR
hsa-miR-103a-3p	FRS3	3UTR
hsa-miR-103a-3p	USP49	3UTR
hsa-miR-103a-3p	MRPS2	3UTR
hsa-miR-103a-3p	SVBP	3UTR
hsa-miR-103a-3p	ST3GAL3	3UTR
hsa-miR-103a-3p	KCNN1	3UTR
hsa-miR-103a-3p	CACNB4	3UTR
hsa-miR-103a-3p	SCN2A	3UTR
hsa-miR-103a-3p	CSRNP3	3UTR
hsa-miR-103a-3p	TLK1	3UTR	MIRT027139
hsa-miR-103a-3p	SPATS2L	3UTR	MIRT027221
hsa-miR-103a-3p	CFLAR	3UTR
hsa-miR-103a-3p	TMEM237	3UTR
hsa-miR-103a-3p	CREB1	3UTR	MIRT004766
hsa-miR-103a-3p	LANCL1	3UTR
hsa-miR-103a-3p	ABCA12	3UTR
hsa-miR-103a-3p	CXCR1	3UTR
hsa-miR-103a-3p	PRKAG3	3UTR
hsa-miR-103a-3p	TSPAN18	3UTR
hsa-miR-103a-3p	ZNF821	3UTR
hsa-miR-103a-3p	KLHDC4	3UTR
hsa-miR-103a-3p	CRK	3UTR
hsa-miR-103a-3p	FAM184A	3UTR
hsa-miR-103a-3p	TMEM178B	3UTR
hsa-miR-103a-3p	FGF12	3UTR
hsa-miR-103a-3p	PPP2R2C	3UTR
hsa-miR-103a-3p	ABAT	3UTR
hsa-miR-103a-3p	FAM133B	3UTR
hsa-miR-103a-3p	MAGEC3	3UTR
hsa-miR-103a-3p	FAM198B	3UTR
hsa-miR-103a-3p	VASH1	3UTR
hsa-miR-103a-3p	ZNF770	3UTR
hsa-miR-103a-3p	HAUS2	3UTR
hsa-miR-103a-3p	ZHX3	3UTR
hsa-miR-103a-3p	PIP4P1	3UTR	MIRT027112
hsa-miR-103a-3p	HTR3A	3UTR
hsa-miR-103a-3p	ZER1	3UTR
hsa-miR-103a-3p	MARCH4	3UTR
hsa-miR-103a-3p	KRT82	3UTR
hsa-miR-103a-3p	SMUG1	3UTR
hsa-miR-103a-3p	ANKRD52	3UTR
hsa-miR-103a-3p	PAN2	3UTR
hsa-miR-103a-3p	DCN	3UTR
hsa-miR-103a-3p	PRDM4	3UTR	MIRT027024
hsa-miR-103a-3p	FBXW11	3UTR
hsa-miR-103a-3p	C5orf47	3UTR
hsa-miR-103a-3p	LYRM4	3UTR
hsa-miR-103a-3p	NOS1	3UTR
hsa-miR-103a-3p	STMN2	3UTR
hsa-miR-103a-3p	MTSS1	3UTR
hsa-miR-103a-3p	SLC25A20	3UTR
hsa-miR-103a-3p	DNAJC8	3UTR
hsa-miR-103a-3p	CST6	3UTR
hsa-miR-103a-3p	SHANK2	3UTR
hsa-miR-103a-3p	TRIM37	3UTR
hsa-miR-103a-3p	VGLL4	3UTR
hsa-miR-103a-3p	KCNN3	3UTR
hsa-miR-103a-3p	PEX19	3UTR
hsa-miR-103a-3p	CLN6	3UTR
hsa-miR-103a-3p	C15orf38-AP3S2	3UTR
hsa-miR-103a-3p	AP3S2	3UTR
hsa-miR-103a-3p	CEACAM1	3UTR
hsa-miR-103a-3p	SOGA1	3UTR
hsa-miR-103a-3p	KCNMA1	3UTR
hsa-miR-103a-3p	CPEB3	3UTR	MIRT567973
hsa-miR-103a-3p	IPCEF1	3UTR
hsa-miR-103a-3p	UGP2	3UTR
hsa-miR-103a-3p	ADARB2	3UTR
hsa-miR-103a-3p	UPF2	3UTR
hsa-miR-103a-3p	HNRNPF	3UTR
hsa-miR-103a-3p	CENPC	3UTR
hsa-miR-103a-3p	CDC14B	3UTR
hsa-miR-103a-3p	CAMSAP1	3UTR	MIRT027162
hsa-miR-103a-3p	FPGT	3UTR
hsa-miR-103a-3p	EPC2	3UTR
hsa-miR-103a-3p	LNPK	3UTR
hsa-miR-103a-3p	IGFBP5	3UTR
hsa-miR-103a-3p	ITFG1	3UTR
hsa-miR-103a-3p	AP1G1	3UTR
hsa-miR-103a-3p	DPPA5	3UTR
hsa-miR-103a-3p	TBX18	3UTR
hsa-miR-103a-3p	SOBP	3UTR
hsa-miR-103a-3p	ACSL4	3UTR
hsa-miR-103a-3p	MTMR10	3UTR
hsa-miR-103a-3p	CD274	3UTR	MIRT027156
hsa-miR-103a-3p	TPD52L3	3UTR
hsa-miR-103a-3p	POLA1	3UTR
hsa-miR-103a-3p	CA8	3UTR
hsa-miR-103a-3p	COLQ	3UTR
hsa-miR-103a-3p	ZNF587B	3UTR
hsa-miR-103a-3p	SAMD4A	3UTR
hsa-miR-103a-3p	PIGK	3UTR
hsa-miR-103a-3p	PQLC3	3UTR
hsa-miR-103a-3p	FOSL2	3UTR
hsa-miR-103a-3p	RAB30	3UTR
hsa-miR-103a-3p	ZYG11B	3UTR
hsa-miR-103a-3p	CRMP1	3UTR
hsa-miR-103a-3p	CAV2	3UTR
hsa-miR-103a-3p	TRIO	3UTR
hsa-miR-103a-3p	GDNF	3UTR
hsa-miR-103a-3p	RFX3	3UTR
hsa-miR-103a-3p	DAZAP2	3UTR
hsa-miR-103a-3p	GALNT6	3UTR
hsa-miR-103a-3p	FIGNL2	3UTR
hsa-miR-103a-3p	KRT2	3UTR
hsa-miR-103a-3p	KRT78	3UTR
hsa-miR-103a-3p	SP1	3UTR
hsa-miR-103a-3p	PRR13	3UTR
hsa-miR-103a-3p	CBX5	3UTR
hsa-miR-103a-3p	COPZ1	3UTR
hsa-miR-103a-3p	DGKA	3UTR
hsa-miR-103a-3p	RAB5B	3UTR
hsa-miR-103a-3p	RNF41	3UTR
hsa-miR-103a-3p	MIP	3UTR
hsa-miR-103a-3p	RBMS2	3UTR
hsa-miR-103a-3p	GPR182	3UTR
hsa-miR-103a-3p	NEMP1	3UTR
hsa-miR-103a-3p	STAT6	3UTR
hsa-miR-103a-3p	NXPH4	3UTR
hsa-miR-103a-3p	CTDSP2	3UTR
hsa-miR-103a-3p	FAM19A2	3UTR
hsa-miR-103a-3p	USP15	3UTR	MIRT027211
hsa-miR-103a-3p	PPM1H	3UTR
hsa-miR-103a-3p	AVPR1A	3UTR
hsa-miR-103a-3p	TBC1D30	3UTR
hsa-miR-103a-3p	DYRK2	3UTR	MIRT027110
hsa-miR-103a-3p	SLC35E3	3UTR
hsa-miR-103a-3p	MDM2	3UTR
hsa-miR-103a-3p	CPSF6	3UTR
hsa-miR-103a-3p	BEST3	3UTR
hsa-miR-103a-3p	RAB3IP	3UTR
hsa-miR-103a-3p	KCNMB4	3UTR
hsa-miR-103a-3p	THAP2	3UTR
hsa-miR-103a-3p	GLIPR1L2	3UTR
hsa-miR-103a-3p	NAP1L1	3UTR
hsa-miR-103a-3p	BBS10	3UTR
hsa-miR-103a-3p	CSRP2	3UTR
hsa-miR-103a-3p	MYF5	3UTR
hsa-miR-103a-3p	NTS	3UTR
hsa-miR-103a-3p	KITLG	3UTR
hsa-miR-103a-3p	BTG1	3UTR
hsa-miR-103a-3p	MRPL42	3UTR
hsa-miR-103a-3p	METAP2	3UTR
hsa-miR-103a-3p	USP44	3UTR
hsa-miR-103a-3p	LTA4H	3UTR
hsa-miR-103a-3p	ANKS1B	3UTR
hsa-miR-103a-3p	NFYB	3UTR
hsa-miR-103a-3p	CHST11	3UTR
hsa-miR-103a-3p	RFX4	3UTR
hsa-miR-103a-3p	RIC8B	3UTR
hsa-miR-103a-3p	FCHSD1	3UTR
hsa-miR-103a-3p	SPRY4	3UTR
hsa-miR-103a-3p	ARHGAP26	3UTR
hsa-miR-103a-3p	NR3C1	3UTR
hsa-miR-103a-3p	KCTD16	3UTR
hsa-miR-103a-3p	PRELID2	3UTR
hsa-miR-103a-3p	STK32A	3UTR
hsa-miR-103a-3p	SPINK5	3UTR
hsa-miR-103a-3p	SH3TC2	3UTR
hsa-miR-103a-3p	PPARGC1B	3UTR
hsa-miR-103a-3p	PDE6A	3UTR
hsa-miR-103a-3p	SLC26A2	3UTR
hsa-miR-103a-3p	HMGXB3	3UTR
hsa-miR-103a-3p	PDGFRB	3UTR
hsa-miR-103a-3p	SLC36A1	3UTR
hsa-miR-103a-3p	LARP1	3UTR
hsa-miR-103a-3p	SGCD	3UTR
hsa-miR-103a-3p	NIPAL4	3UTR
hsa-miR-103a-3p	THG1L	3UTR
hsa-miR-103a-3p	GABRB2	3UTR
hsa-miR-103a-3p	LCP2	3UTR
hsa-miR-103a-3p	FGF18	3UTR
hsa-miR-103a-3p	STK10	3UTR
hsa-miR-103a-3p	SH3PXD2B	3UTR
hsa-miR-103a-3p	NEURL1B	3UTR
hsa-miR-103a-3p	BOD1	3UTR
hsa-miR-103a-3p	HRH2	3UTR
hsa-miR-103a-3p	THOC3	3UTR
hsa-miR-103a-3p	KIAA1191	3UTR
hsa-miR-103a-3p	ARL10	3UTR
hsa-miR-103a-3p	CLTB	3UTR
hsa-miR-103a-3p	FAF2	3UTR
hsa-miR-103a-3p	SLC34A1	3UTR
hsa-miR-103a-3p	RMND5B	3UTR
hsa-miR-103a-3p	ZNF354C	3UTR
hsa-miR-103a-3p	MAPK9	3UTR
hsa-miR-103a-3p	TRIM7	3UTR
hsa-miR-103a-3p	TRIM41	3UTR
hsa-miR-103a-3p	PRPF4B	3UTR
hsa-miR-103a-3p	RREB1	3UTR
hsa-miR-103a-3p	SSR1	3UTR
hsa-miR-103a-3p	TXNDC5	3UTR
hsa-miR-103a-3p	MAK	3UTR
hsa-miR-103a-3p	TMEM170B	3UTR
hsa-miR-103a-3p	ADTRP	3UTR
hsa-miR-103a-3p	GFOD1	3UTR
hsa-miR-103a-3p	SSH1	3UTR
hsa-miR-103a-3p	KCTD10	3UTR
hsa-miR-103a-3p	TBX3	3UTR
hsa-miR-103a-3p	FBXO21	3UTR
hsa-miR-103a-3p	WSB2	3UTR
hsa-miR-103a-3p	TMEM233	3UTR
hsa-miR-103a-3p	RNF10	3UTR
hsa-miR-103a-3p	UNC119B	3UTR
hsa-miR-103a-3p	KDM2B	3UTR
hsa-miR-103a-3p	TMEM120B	3UTR
hsa-miR-103a-3p	RHOF	3UTR
hsa-miR-103a-3p	SETD1B	3UTR	MIRT027194
hsa-miR-103a-3p	MLXIP	3UTR
hsa-miR-103a-3p	DIABLO	3UTR
hsa-miR-103a-3p	VPS33A	3UTR
hsa-miR-103a-3p	DENR	3UTR
hsa-miR-103a-3p	ABCB9	3UTR
hsa-miR-103a-3p	ZNF664	3UTR
hsa-miR-103a-3p	SCARB1	3UTR
hsa-miR-103a-3p	TMEM132C	3UTR
hsa-miR-103a-3p	RAN	3UTR
hsa-miR-103a-3p	PGAM5	3UTR
hsa-miR-103a-3p	ZNF84	3UTR
hsa-miR-103a-3p	ZNF10	3UTR
hsa-miR-103a-3p	ZNF268	3UTR
hsa-miR-103a-3p	CRYL1	3UTR
hsa-miR-103a-3p	XPO4	3UTR
hsa-miR-103a-3p	AMER2	3UTR
hsa-miR-103a-3p	CDK8	3UTR
hsa-miR-103a-3p	MTUS2	3UTR
hsa-miR-103a-3p	N4BP2L1	3UTR
hsa-miR-103a-3p	DCLK1	3UTR
hsa-miR-103a-3p	SOHLH2	3UTR
hsa-miR-103a-3p	SPART	3UTR
hsa-miR-103a-3p	ELF1	3UTR
hsa-miR-103a-3p	FAM216B	3UTR
hsa-miR-103a-3p	EPSTI1	3UTR
hsa-miR-103a-3p	SERP2	3UTR
hsa-miR-103a-3p	COG3	3UTR
hsa-miR-103a-3p	SIAH3	3UTR
hsa-miR-103a-3p	LRCH1	3UTR
hsa-miR-103a-3p	CAB39L	3UTR
hsa-miR-103a-3p	INTS6	3UTR
hsa-miR-103a-3p	NEK5	3UTR
hsa-miR-103a-3p	MAK16	3UTR
hsa-miR-103a-3p	DDHD2	3UTR
hsa-miR-103a-3p	TACC1	3UTR
hsa-miR-103a-3p	PLEKHA2	3UTR
hsa-miR-103a-3p	TM2D2	3UTR
hsa-miR-103a-3p	GOLGA7	3UTR
hsa-miR-103a-3p	GINS4	3UTR
hsa-miR-103a-3p	RNF170	3UTR
hsa-miR-103a-3p	HOOK3	3UTR
hsa-miR-103a-3p	HGSNAT	3UTR
hsa-miR-103a-3p	PPDPFL	3UTR
hsa-miR-103a-3p	TMEM68	3UTR
hsa-miR-103a-3p	PLAG1	3UTR	MIRT027129
hsa-miR-103a-3p	PENK	3UTR
hsa-miR-103a-3p	TOX	3UTR
hsa-miR-103a-3p	CYP7B1	3UTR
hsa-miR-103a-3p	C8orf46	3UTR
hsa-miR-103a-3p	MYBL1	3UTR
hsa-miR-103a-3p	SGK3	3UTR
hsa-miR-103a-3p	EYA1	3UTR
hsa-miR-103a-3p	TRPA1	3UTR
hsa-miR-103a-3p	UBE2W	3UTR
hsa-miR-103a-3p	ELOC	3UTR
hsa-miR-103a-3p	HNF4G	3UTR
hsa-miR-103a-3p	PKIA	3UTR
hsa-miR-103a-3p	HEY1	3UTR
hsa-miR-103a-3p	TPD52	3UTR	MIRT027218
hsa-miR-103a-3p	ZBTB10	3UTR	MIRT552645
hsa-miR-103a-3p	ZNF704	3UTR
hsa-miR-103a-3p	RALYL	3UTR
hsa-miR-103a-3p	LRRC69	3UTR
hsa-miR-103a-3p	RUNX1T1	3UTR	MIRT027124
hsa-miR-103a-3p	RBM12B	3UTR
hsa-miR-103a-3p	CDH17	3UTR
hsa-miR-103a-3p	DPY19L4	3UTR
hsa-miR-103a-3p	TSPYL5	3UTR
hsa-miR-103a-3p	MTDH	3UTR
hsa-miR-103a-3p	OSR2	3UTR
hsa-miR-103a-3p	NCALD	3UTR
hsa-miR-103a-3p	ATP6V1C1	3UTR
hsa-miR-103a-3p	TMEM74	3UTR
hsa-miR-103a-3p	SYBU	3UTR
hsa-miR-103a-3p	TRPS1	3UTR
hsa-miR-103a-3p	SAMD12	3UTR
hsa-miR-103a-3p	ZHX1	3UTR	MIRT027040
hsa-miR-103a-3p	TMEM65	3UTR
hsa-miR-103a-3p	TRMT12	3UTR
hsa-miR-103a-3p	TRIB1	3UTR
hsa-miR-103a-3p	KCNQ3	3UTR
hsa-miR-103a-3p	SLA	3UTR
hsa-miR-103a-3p	ST3GAL1	3UTR
hsa-miR-103a-3p	SLC45A4	3UTR
hsa-miR-103a-3p	ZPLD1	3UTR
hsa-miR-103a-3p	BBX	3UTR
hsa-miR-103a-3p	CD47	3UTR
hsa-miR-103a-3p	GUCA1C	3UTR
hsa-miR-103a-3p	ABHD10	3UTR
hsa-miR-103a-3p	CD200	3UTR
hsa-miR-103a-3p	SLC35A5	3UTR
hsa-miR-103a-3p	CCDC80	3UTR
hsa-miR-103a-3p	NEPRO	3UTR
hsa-miR-103a-3p	ATP6V1A	3UTR
hsa-miR-103a-3p	ZDHHC23	3UTR
hsa-miR-103a-3p	CCDC191	3UTR
hsa-miR-103a-3p	ZBTB20	3UTR
hsa-miR-103a-3p	IGSF11	3UTR
hsa-miR-103a-3p	ADPRH	3UTR
hsa-miR-103a-3p	NR1I2	3UTR
hsa-miR-103a-3p	GSK3B	3UTR
hsa-miR-103a-3p	GTF2E1	3UTR
hsa-miR-103a-3p	STXBP5L	3UTR
hsa-miR-103a-3p	FBXO40	3UTR
hsa-miR-103a-3p	ADCY5	3UTR
hsa-miR-103a-3p	UMPS	3UTR
hsa-miR-103a-3p	MUC13	3UTR
hsa-miR-103a-3p	ZNF148	3UTR
hsa-miR-103a-3p	SLC41A3	3UTR
hsa-miR-103a-3p	UROC1	3UTR
hsa-miR-103a-3p	TPRA1	3UTR
hsa-miR-103a-3p	SEC61A1	3UTR
hsa-miR-103a-3p	RAB7A	3UTR
hsa-miR-103a-3p	HMCES	3UTR
hsa-miR-103a-3p	TMCC1	3UTR	MIRT027104
hsa-miR-103a-3p	TMEM108	3UTR
hsa-miR-103a-3p	CDV3	3UTR	MIRT027064
hsa-miR-103a-3p	RAB6B	3UTR
hsa-miR-103a-3p	AMOTL2	3UTR
hsa-miR-103a-3p	ANAPC13	3UTR
hsa-miR-103a-3p	KY	3UTR
hsa-miR-103a-3p	ARMC8	3UTR
hsa-miR-103a-3p	NME9	3UTR
hsa-miR-103a-3p	TFDP2	3UTR
hsa-miR-103a-3p	GK5	3UTR
hsa-miR-103a-3p	XRN1	3UTR
hsa-miR-103a-3p	U2SURP	3UTR
hsa-miR-103a-3p	PLSCR4	3UTR	MIRT027128
hsa-miR-103a-3p	AGTR1	3UTR
hsa-miR-103a-3p	GYG1	3UTR
hsa-miR-103a-3p	HLTF	3UTR
hsa-miR-103a-3p	RNF13	3UTR
hsa-miR-103a-3p	P2RY13	3UTR
hsa-miR-103a-3p	MBNL1	3UTR
hsa-miR-103a-3p	KCNAB1	3UTR
hsa-miR-103a-3p	PTX3	3UTR
hsa-miR-103a-3p	PPM1L	3UTR
hsa-miR-103a-3p	SPTSSB	3UTR
hsa-miR-103a-3p	ACVR2B	3UTR	MIRT027103
hsa-miR-103a-3p	WDR48	3UTR
hsa-miR-103a-3p	CSRNP1	3UTR
hsa-miR-103a-3p	XIRP1	3UTR
hsa-miR-103a-3p	CX3CR1	3UTR
hsa-miR-103a-3p	ZNF619	3UTR
hsa-miR-103a-3p	ZNF620	3UTR
hsa-miR-103a-3p	TRAK1	3UTR
hsa-miR-103a-3p	NKTR	3UTR
hsa-miR-103a-3p	SNRK	3UTR
hsa-miR-103a-3p	ZDHHC3	3UTR
hsa-miR-103a-3p	TMEM158	3UTR
hsa-miR-103a-3p	ALS2CL	3UTR
hsa-miR-103a-3p	SETD2	3UTR
hsa-miR-103a-3p	MAP4	3UTR	MIRT027147
hsa-miR-103a-3p	CDC25A	3UTR	MIRT027018
hsa-miR-103a-3p	PFKFB4	3UTR
hsa-miR-103a-3p	NCKIPSD	3UTR
hsa-miR-103a-3p	ARIH2	3UTR
hsa-miR-103a-3p	KLHDC8B	3UTR
hsa-miR-103a-3p	BSN	3UTR
hsa-miR-103a-3p	IP6K1	3UTR
hsa-miR-103a-3p	GNAT1	3UTR	MIRT540834
hsa-miR-103a-3p	GNAI2	3UTR
hsa-miR-103a-3p	MANF	3UTR
hsa-miR-103a-3p	STIMATE	3UTR
hsa-miR-103a-3p	DCP1A	3UTR
hsa-miR-103a-3p	IL17RB	3UTR
hsa-miR-103a-3p	ACTR8	3UTR
hsa-miR-103a-3p	ARF4	3UTR
hsa-miR-103a-3p	SLMAP	3UTR
hsa-miR-103a-3p	RPP14	3UTR
hsa-miR-103a-3p	FAM107A	3UTR
hsa-miR-103a-3p	KBTBD8	3UTR
hsa-miR-103a-3p	FAM19A1	3UTR
hsa-miR-103a-3p	EOGT	3UTR
hsa-miR-103a-3p	EIF4E3	3UTR
hsa-miR-103a-3p	HIC1	3UTR
hsa-miR-103a-3p	SGSM2	3UTR
hsa-miR-103a-3p	CLUH	3UTR
hsa-miR-103a-3p	RAP1GAP2	3UTR
hsa-miR-103a-3p	TRPV1	3UTR
hsa-miR-103a-3p	HASPIN	3UTR
hsa-miR-103a-3p	NCBP3	3UTR
hsa-miR-103a-3p	SPNS2	3UTR
hsa-miR-103a-3p	PFN1	3UTR
hsa-miR-103a-3p	ZNF594	3UTR
hsa-miR-103a-3p	SCIMP	3UTR
hsa-miR-103a-3p	RPAIN	3UTR
hsa-miR-103a-3p	DERL2	3UTR
hsa-miR-103a-3p	WSCD1	3UTR
hsa-miR-103a-3p	PIMREG	3UTR
hsa-miR-103a-3p	KIAA0753	3UTR
hsa-miR-103a-3p	FGF11	3UTR
hsa-miR-103a-3p	TP53	3UTR
hsa-miR-103a-3p	TRAPPC1	3UTR
hsa-miR-103a-3p	NDEL1	3UTR	MIRT027032
hsa-miR-103a-3p	PIK3R6	3UTR
hsa-miR-103a-3p	PIK3R5	3UTR
hsa-miR-103a-3p	GLP2R	3UTR	MIRT682507
hsa-miR-103a-3p	GAS7	3UTR
hsa-miR-103a-3p	ARHGAP44	3UTR
hsa-miR-103a-3p	TVP23C-CDRT4	3UTR
hsa-miR-103a-3p	CDRT4	3UTR
hsa-miR-103a-3p	ZSWIM7	3UTR
hsa-miR-103a-3p	TNFRSF13B	3UTR
hsa-miR-103a-3p	ATPAF2	3UTR
hsa-miR-103a-3p	ZNF286B	3UTR
hsa-miR-103a-3p	TRIM16L	3UTR
hsa-miR-103a-3p	KSR1	3UTR
hsa-miR-103a-3p	SUPT6H	3UTR
hsa-miR-103a-3p	PROCA1	3UTR
hsa-miR-103a-3p	ERAL1	3UTR
hsa-miR-103a-3p	TAOK1	3UTR
hsa-miR-103a-3p	SSH2	3UTR
hsa-miR-103a-3p	BLMH	3UTR
hsa-miR-103a-3p	GOSR1	3UTR
hsa-miR-103a-3p	RNF135	3UTR
hsa-miR-103a-3p	RHOT1	3UTR
hsa-miR-103a-3p	RHBDL3	3UTR
hsa-miR-103a-3p	PSMD11	3UTR
hsa-miR-103a-3p	ASIC2	3UTR
hsa-miR-103a-3p	UNC45B	3UTR
hsa-miR-103a-3p	AP2B1	3UTR
hsa-miR-103a-3p	SLC19A1	3UTR
hsa-miR-103a-3p	LSS	3UTR
hsa-miR-103a-3p	DIP2A	3UTR
hsa-miR-103a-3p	ADA2	3UTR
hsa-miR-103a-3p	BCL2L13	3UTR
hsa-miR-103a-3p	MICAL3	3UTR
hsa-miR-103a-3p	DGCR2	3UTR
hsa-miR-103a-3p	SEPT5	3UTR
hsa-miR-103a-3p	UBE2L3	3UTR
hsa-miR-103a-3p	PPM1F	3UTR
hsa-miR-103a-3p	BCR	3UTR
hsa-miR-103a-3p	MMP11	3UTR
hsa-miR-103a-3p	GSTT2B	3UTR
hsa-miR-103a-3p	KIAA1671	3UTR
hsa-miR-103a-3p	CCDC117	3UTR
hsa-miR-103a-3p	NF2	3UTR
hsa-miR-103a-3p	SEC14L4	3UTR
hsa-miR-103a-3p	SEC14L6	3UTR
hsa-miR-103a-3p	PIK3IP1	3UTR
hsa-miR-103a-3p	PRR14L	3UTR	MIRT506032
hsa-miR-103a-3p	HMGXB4	3UTR
hsa-miR-103a-3p	MB	3UTR
hsa-miR-103a-3p	APOL6	3UTR
hsa-miR-103a-3p	RBFOX2	3UTR
hsa-miR-103a-3p	APOL2	3UTR
hsa-miR-103a-3p	MYH9	3UTR
hsa-miR-103a-3p	IL2RB	3UTR
hsa-miR-103a-3p	TMEM184B	3UTR
hsa-miR-103a-3p	FAM227A	3UTR
hsa-miR-103a-3p	SUN2	3UTR	MIRT027033
hsa-miR-103a-3p	NPTXR	3UTR
hsa-miR-103a-3p	CBX6	3UTR
hsa-miR-103a-3p	PDGFB	3UTR
hsa-miR-103a-3p	GRAP2	3UTR
hsa-miR-103a-3p	ST13	3UTR
hsa-miR-103a-3p	TOB2	3UTR
hsa-miR-103a-3p	CSDC2	3UTR
hsa-miR-103a-3p	SEPT3	3UTR
hsa-miR-103a-3p	TTLL12	3UTR
hsa-miR-103a-3p	PARVG	3UTR
hsa-miR-103a-3p	SHISAL1	3UTR
hsa-miR-103a-3p	NUP50	3UTR	MIRT027131
hsa-miR-103a-3p	WNT7B	3UTR
hsa-miR-103a-3p	TTC38	3UTR
hsa-miR-103a-3p	TBC1D22A	3UTR
hsa-miR-103a-3p	IL17REL	3UTR
hsa-miR-103a-3p	UBE2J2	3UTR
hsa-miR-103a-3p	ACAP3	3UTR
hsa-miR-103a-3p	CCNL2	3UTR
hsa-miR-103a-3p	MRPL20	3UTR
hsa-miR-103a-3p	SLC35E2B	3UTR
hsa-miR-103a-3p	RER1	3UTR
hsa-miR-103a-3p	KCNAB2	3UTR
hsa-miR-103a-3p	HES2	3UTR
hsa-miR-103a-3p	TNFRSF9	3UTR
hsa-miR-103a-3p	KIF1B	3UTR
hsa-miR-103a-3p	FBXO6	3UTR
hsa-miR-103a-3p	EFHD2	3UTR
hsa-miR-103a-3p	CASP9	3UTR
hsa-miR-103a-3p	DNAJC16	3UTR
hsa-miR-103a-3p	EPHA2	3UTR
hsa-miR-103a-3p	FBXO42	3UTR
hsa-miR-103a-3p	ATP13A2	3UTR
hsa-miR-103a-3p	RCC2	3UTR
hsa-miR-103a-3p	CAMK2N1	3UTR
hsa-miR-103a-3p	SH2D5	3UTR
hsa-miR-103a-3p	ALPL	3UTR
hsa-miR-103a-3p	WNT4	3UTR
hsa-miR-103a-3p	C1QB	3UTR
hsa-miR-103a-3p	EPHB2	3UTR
hsa-miR-103a-3p	HNRNPR	3UTR
hsa-miR-103a-3p	ASAP3	3UTR
hsa-miR-103a-3p	RPL11	3UTR
hsa-miR-103a-3p	PITHD1	3UTR
hsa-miR-103a-3p	SRSF10	3UTR
hsa-miR-103a-3p	IFNLR1	3UTR
hsa-miR-103a-3p	SRRM1	3UTR
hsa-miR-103a-3p	RUNX3	3UTR
hsa-miR-103a-3p	LDLRAP1	3UTR
hsa-miR-103a-3p	STMN1	3UTR
hsa-miR-103a-3p	PAFAH2	3UTR
hsa-miR-103a-3p	ARID1A	3UTR
hsa-miR-103a-3p	ZDHHC18	3UTR
hsa-miR-103a-3p	WASF2	3UTR
hsa-miR-103a-3p	SESN2	3UTR
hsa-miR-103a-3p	TMEM200B	3UTR
hsa-miR-103a-3p	MECR	3UTR
hsa-miR-103a-3p	MPEG1	3UTR
hsa-miR-103a-3p	PATL1	3UTR
hsa-miR-103a-3p	PGA5	3UTR
hsa-miR-103a-3p	SYT7	3UTR
hsa-miR-103a-3p	ASRGL1	3UTR
hsa-miR-103a-3p	HNRNPUL2	3UTR
hsa-miR-103a-3p	STX5	3UTR
hsa-miR-103a-3p	ATL3	3UTR
hsa-miR-103a-3p	MARK2	3UTR
hsa-miR-103a-3p	MEN1	3UTR
hsa-miR-103a-3p	GPHA2	3UTR
hsa-miR-103a-3p	POLA2	3UTR
hsa-miR-103a-3p	CDC42EP2	3UTR
hsa-miR-103a-3p	DPF2	3UTR
hsa-miR-103a-3p	RNASEH2C	3UTR
hsa-miR-103a-3p	OVOL1	3UTR
hsa-miR-103a-3p	C11orf68	3UTR
hsa-miR-103a-3p	BRMS1	3UTR
hsa-miR-103a-3p	SLC29A2	3UTR
hsa-miR-103a-3p	RBM14	3UTR
hsa-miR-103a-3p	CDK2AP2	3UTR
hsa-miR-103a-3p	CCND1	3UTR
hsa-miR-103a-3p	FAM86C1	3UTR
hsa-miR-103a-3p	IL18BP	3UTR
hsa-miR-103a-3p	STARD10	3UTR
hsa-miR-103a-3p	FCHSD2	3UTR
hsa-miR-103a-3p	PPME1	3UTR
hsa-miR-103a-3p	POLD3	3UTR	MIRT027117
hsa-miR-103a-3p	SPCS2	3UTR
hsa-miR-103a-3p	NEU3	3UTR
hsa-miR-103a-3p	PUDP	3UTR
hsa-miR-103a-3p	MID1	3UTR
hsa-miR-103a-3p	TCEANC	3UTR
hsa-miR-103a-3p	GPM6B	3UTR
hsa-miR-103a-3p	GEMIN8	3UTR
hsa-miR-103a-3p	PIGA	3UTR
hsa-miR-103a-3p	CA5B	3UTR
hsa-miR-103a-3p	RAI2	3UTR
hsa-miR-103a-3p	RS1	3UTR	MIRT682265
hsa-miR-103a-3p	SH3KBP1	3UTR
hsa-miR-103a-3p	EIF1AX	3UTR	MIRT548456
hsa-miR-103a-3p	CNKSR2	3UTR
hsa-miR-103a-3p	YY2	3UTR
hsa-miR-103a-3p	ZFX	3UTR
hsa-miR-103a-3p	MAGEB4	3UTR
hsa-miR-103a-3p	TAB3	3UTR
hsa-miR-103a-3p	PRRG1	3UTR
hsa-miR-103a-3p	RPGR	3UTR
hsa-miR-103a-3p	DDX3X	3UTR
hsa-miR-103a-3p	CASK	3UTR
hsa-miR-103a-3p	KRBOX4	3UTR
hsa-miR-103a-3p	SLC9A7	3UTR
hsa-miR-103a-3p	USP11	3UTR
hsa-miR-103a-3p	ZNF41	3UTR
hsa-miR-103a-3p	ARAF	3UTR
hsa-miR-103a-3p	ZNF81	3UTR
hsa-miR-103a-3p	RBM3	3UTR
hsa-miR-103a-3p	OTUD5	3UTR
hsa-miR-103a-3p	WDR45	3UTR
hsa-miR-103a-3p	MAGIX	3UTR
hsa-miR-103a-3p	SYP	3UTR
hsa-miR-103a-3p	PPP1R3F	3UTR
hsa-miR-103a-3p	CLCN5	3UTR
hsa-miR-103a-3p	DGKK	3UTR
hsa-miR-103a-3p	GPR173	3UTR
hsa-miR-103a-3p	TSPYL2	3UTR
hsa-miR-103a-3p	FAM104B	3UTR
hsa-miR-103a-3p	USP51	3UTR
hsa-miR-103a-3p	NLRP2B	3UTR
hsa-miR-103a-3p	MSN	3UTR
hsa-miR-103a-3p	OPHN1	3UTR
hsa-miR-103a-3p	IGBP1	3UTR
hsa-miR-103a-3p	ZMYM3	3UTR
hsa-miR-103a-3p	NHSL2	3UTR
hsa-miR-103a-3p	NAP1L2	3UTR
hsa-miR-103a-3p	CHIC1	3UTR
hsa-miR-103a-3p	UPRT	3UTR
hsa-miR-103a-3p	ATP7A	3UTR
hsa-miR-103a-3p	TAF9B	3UTR
hsa-miR-103a-3p	HDX	3UTR
hsa-miR-103a-3p	ZNF711	3UTR
hsa-miR-103a-3p	SOCS7	3UTR
hsa-miR-103a-3p	PIP4K2B	3UTR
hsa-miR-103a-3p	FBXL20	3UTR
hsa-miR-103a-3p	PGAP3	3UTR
hsa-miR-103a-3p	IKZF3	3UTR
hsa-miR-103a-3p	WIPF2	3UTR
hsa-miR-103a-3p	SMARCE1	3UTR	MIRT027099
hsa-miR-103a-3p	KRT15	3UTR
hsa-miR-103a-3p	ACLY	3UTR
hsa-miR-103a-3p	CNP	3UTR
hsa-miR-103a-3p	MLX	3UTR
hsa-miR-103a-3p	CNTNAP1	3UTR
hsa-miR-103a-3p	EZH1	3UTR
hsa-miR-103a-3p	COA3	3UTR
hsa-miR-103a-3p	AOC3	3UTR
hsa-miR-103a-3p	TMEM101	3UTR
hsa-miR-103a-3p	CCDC43	3UTR
hsa-miR-103a-3p	PLCD3	3UTR
hsa-miR-103a-3p	ACBD4	3UTR
hsa-miR-103a-3p	PLEKHM1	3UTR
hsa-miR-103a-3p	MAPT	3UTR
hsa-miR-103a-3p	SP2	3UTR
hsa-miR-103a-3p	COPZ2	3UTR
hsa-miR-103a-3p	SNX11	3UTR
hsa-miR-103a-3p	HOXB9	3UTR
hsa-miR-103a-3p	CALCOCO2	3UTR
hsa-miR-103a-3p	SPOP	3UTR
hsa-miR-103a-3p	KAT7	3UTR
hsa-miR-103a-3p	TMEM92	3UTR
hsa-miR-103a-3p	LRRC59	3UTR
hsa-miR-103a-3p	ABCC3	3UTR
hsa-miR-103a-3p	ANKRD40	3UTR
hsa-miR-103a-3p	SPAG9	3UTR
hsa-miR-103a-3p	NME1	3UTR
hsa-miR-103a-3p	NME2	3UTR
hsa-miR-103a-3p	KIF2B	3UTR
hsa-miR-103a-3p	MMD	3UTR
hsa-miR-103a-3p	TRIM25	3UTR
hsa-miR-103a-3p	MSI2	3UTR
hsa-miR-103a-3p	CUEDC1	3UTR
hsa-miR-103a-3p	MKS1	3UTR
hsa-miR-103a-3p	MPO	3UTR
hsa-miR-103a-3p	TSPOAP1	3UTR
hsa-miR-103a-3p	RNF43	3UTR
hsa-miR-103a-3p	PPM1D	3UTR
hsa-miR-103a-3p	BRIP1	3UTR
hsa-miR-103a-3p	TANC2	3UTR
hsa-miR-103a-3p	CSH2	3UTR
hsa-miR-103a-3p	TEX2	3UTR
hsa-miR-103a-3p	GNA13	3UTR
hsa-miR-103a-3p	ZFAND2B	3UTR
hsa-miR-103a-3p	ATG9A	3UTR	MIRT027013
hsa-miR-103a-3p	STK16	3UTR
hsa-miR-103a-3p	TUBA4A	3UTR
hsa-miR-103a-3p	DNAJB2	3UTR
hsa-miR-103a-3p	SPEG	3UTR
hsa-miR-103a-3p	FARSB	3UTR
hsa-miR-103a-3p	KCNE4	3UTR
hsa-miR-103a-3p	SCG2	3UTR
hsa-miR-103a-3p	WDFY1	3UTR
hsa-miR-103a-3p	SLC19A3	3UTR
hsa-miR-103a-3p	SLC16A14	3UTR
hsa-miR-103a-3p	CAB39	3UTR	MIRT205547
hsa-miR-103a-3p	GPR55	3UTR
hsa-miR-103a-3p	ARMC9	3UTR
hsa-miR-103a-3p	EIF4E2	3UTR
hsa-miR-103a-3p	AGAP1	3UTR
hsa-miR-103a-3p	UBE2F	3UTR
hsa-miR-103a-3p	KIF1A	3UTR
hsa-miR-103a-3p	ATG4B	3UTR
hsa-miR-103a-3p	IL5RA	3UTR
hsa-miR-103a-3p	SETD5	3UTR
hsa-miR-103a-3p	LHFPL4	3UTR
hsa-miR-103a-3p	TADA3	3UTR
hsa-miR-103a-3p	IL17RE	3UTR
hsa-miR-103a-3p	ATP2B2	3UTR
hsa-miR-103a-3p	SLC6A11	3UTR
hsa-miR-103a-3p	MKRN2	3UTR
hsa-miR-103a-3p	CCDC174	3UTR
hsa-miR-103a-3p	NR2C2	3UTR
hsa-miR-103a-3p	RFTN1	3UTR
hsa-miR-103a-3p	EFHB	3UTR
hsa-miR-103a-3p	KAT2B	3UTR
hsa-miR-103a-3p	NR1D2	3UTR
hsa-miR-103a-3p	NGLY1	3UTR
hsa-miR-103a-3p	NEK10	3UTR
hsa-miR-103a-3p	OSBPL10	3UTR
hsa-miR-103a-3p	CRTAP	3UTR
hsa-miR-103a-3p	CLASP2	3UTR
hsa-miR-103a-3p	DCLK3	3UTR
hsa-miR-103a-3p	EPM2AIP1	3UTR
hsa-miR-103a-3p	ITGA9	3UTR
hsa-miR-103a-3p	CTDSPL	3UTR
hsa-miR-103a-3p	THEM4	3UTR
hsa-miR-103a-3p	S100A16	3UTR
hsa-miR-103a-3p	GATAD2B	3UTR
hsa-miR-103a-3p	TPM3	3UTR
hsa-miR-103a-3p	C1orf43	3UTR
hsa-miR-103a-3p	IL6R	3UTR
hsa-miR-103a-3p	UBE2Q1	3UTR	MIRT027126
hsa-miR-103a-3p	SHC1	3UTR
hsa-miR-103a-3p	EFNA4	3UTR
hsa-miR-103a-3p	TRIM46	3UTR
hsa-miR-103a-3p	GBA	3UTR
hsa-miR-103a-3p	SYT11	3UTR
hsa-miR-103a-3p	RIT1	3UTR
hsa-miR-103a-3p	HDGF	3UTR
hsa-miR-103a-3p	SH2D2A	3UTR
hsa-miR-103a-3p	ETV3	3UTR
hsa-miR-103a-3p	KIRREL1	3UTR
hsa-miR-103a-3p	CD1B	3UTR
hsa-miR-103a-3p	CD84	3UTR
hsa-miR-103a-3p	SDHC	3UTR
hsa-miR-103a-3p	FCGR3A	3UTR
hsa-miR-103a-3p	FCGR3B	3UTR
hsa-miR-103a-3p	C1orf226	3UTR
hsa-miR-103a-3p	UHMK1	3UTR
hsa-miR-103a-3p	RGS4	3UTR
hsa-miR-103a-3p	LMX1A	3UTR
hsa-miR-103a-3p	PRRX1	3UTR
hsa-miR-103a-3p	FMO2	3UTR
hsa-miR-103a-3p	FASLG	3UTR
hsa-miR-103a-3p	RABGAP1L	3UTR
hsa-miR-103a-3p	MRPS14	3UTR
hsa-miR-103a-3p	FRMD5	3UTR
hsa-miR-103a-3p	CTDSPL2	3UTR
hsa-miR-103a-3p	ATP8B4	3UTR
hsa-miR-103a-3p	CYP19A1	3UTR
hsa-miR-103a-3p	TMOD2	3UTR
hsa-miR-103a-3p	ARPP19	3UTR
hsa-miR-103a-3p	CCPG1	3UTR
hsa-miR-103a-3p	NEDD4	3UTR
hsa-miR-103a-3p	ALDH1A2	3UTR
hsa-miR-103a-3p	SLTM	3UTR
hsa-miR-103a-3p	CCNB2	3UTR
hsa-miR-103a-3p	FAM81A	3UTR
hsa-miR-103a-3p	GCNT3	3UTR
hsa-miR-103a-3p	ICE2	3UTR
hsa-miR-103a-3p	TPM1	3UTR
hsa-miR-103a-3p	USP3	3UTR
hsa-miR-103a-3p	PIF1	3UTR
hsa-miR-103a-3p	SPG21	3UTR
hsa-miR-103a-3p	RASL12	3UTR
hsa-miR-103a-3p	KBTBD13	3UTR
hsa-miR-103a-3p	RAB11A	3UTR
hsa-miR-103a-3p	MAP2K1	3UTR
hsa-miR-103a-3p	AAGAB	3UTR
hsa-miR-103a-3p	IQCH	3UTR
hsa-miR-103a-3p	PIAS1	3UTR
hsa-miR-103a-3p	TLE3	3UTR
hsa-miR-103a-3p	GRAMD2A	3UTR
hsa-miR-103a-3p	NPTN	3UTR
hsa-miR-103a-3p	C15orf59	3UTR
hsa-miR-103a-3p	PML	3UTR
hsa-miR-103a-3p	CYP1A1	3UTR
hsa-miR-103a-3p	CPLX3	3UTR
hsa-miR-103a-3p	FAM219B	3UTR
hsa-miR-103a-3p	SNX33	3UTR
hsa-miR-103a-3p	SCAPER	3UTR
hsa-miR-103a-3p	TSPAN3	3UTR
hsa-miR-103a-3p	PEAK1	3UTR
hsa-miR-103a-3p	HMG20A	3UTR
hsa-miR-103a-3p	DNAJA4	3UTR
hsa-miR-103a-3p	CRABP1	3UTR
hsa-miR-103a-3p	RASGRF1	3UTR
hsa-miR-103a-3p	IL16	3UTR
hsa-miR-103a-3p	STARD5	3UTR
hsa-miR-103a-3p	SAXO2	3UTR
hsa-miR-103a-3p	FSD2	3UTR
hsa-miR-103a-3p	FAM103A1	3UTR	MIRT282270
hsa-miR-103a-3p	C15orf40	3UTR
hsa-miR-103a-3p	HDGFL3	3UTR
hsa-miR-103a-3p	ADAMTSL3	3UTR
hsa-miR-103a-3p	ALPK3	3UTR
hsa-miR-103a-3p	ABHD2	3UTR
hsa-miR-103a-3p	FURIN	3UTR	MIRT027060
hsa-miR-103a-3p	MAN2A2	3UTR
hsa-miR-103a-3p	FAM169B	3UTR
hsa-miR-103a-3p	IGF1R	3UTR
hsa-miR-103a-3p	TTC23	3UTR
hsa-miR-103a-3p	MEF2A	3UTR
hsa-miR-103a-3p	AXL	3UTR
hsa-miR-103a-3p	CIC	3UTR
hsa-miR-103a-3p	ZNF284	3UTR	MIRT783047
hsa-miR-103a-3p	ZNF285	3UTR
hsa-miR-103a-3p	ZNF180	3UTR
hsa-miR-103a-3p	ZNF296	3UTR
hsa-miR-103a-3p	FOSB	3UTR
hsa-miR-103a-3p	QPCTL	3UTR
hsa-miR-103a-3p	MYPOP	3UTR
hsa-miR-103a-3p	ZNF541	3UTR
hsa-miR-103a-3p	FUT2	3UTR
hsa-miR-103a-3p	MAMSTR	3UTR
hsa-miR-103a-3p	BCAT2	3UTR
hsa-miR-103a-3p	CCDC155	3UTR
hsa-miR-103a-3p	SIGLEC7	3UTR
hsa-miR-103a-3p	SIGLECL1	3UTR
hsa-miR-103a-3p	ERVV-1	3UTR
hsa-miR-103a-3p	ZNF845	3UTR
hsa-miR-103a-3p	CACNG8	3UTR
hsa-miR-103a-3p	TSEN34	3UTR
hsa-miR-103a-3p	ACTR2	3UTR	MIRT089208
hsa-miR-103a-3p	BMP10	3UTR
hsa-miR-103a-3p	AAK1	3UTR
hsa-miR-103a-3p	C2orf42	3UTR	MIRT027207
hsa-miR-103a-3p	FAM136A	3UTR
hsa-miR-103a-3p	MOGS	3UTR
hsa-miR-103a-3p	M1AP	3UTR
hsa-miR-103a-3p	MRPL19	3UTR
hsa-miR-103a-3p	LRRTM4	3UTR
hsa-miR-103a-3p	KCMF1	3UTR
hsa-miR-103a-3p	TCF7L1	3UTR
hsa-miR-103a-3p	ELMOD3	3UTR
hsa-miR-103a-3p	RNF103-CHMP3	3UTR
hsa-miR-103a-3p	THNSL2	3UTR
hsa-miR-103a-3p	PROM2	3UTR
hsa-miR-103a-3p	STARD7	3UTR
hsa-miR-103a-3p	CIAO1	3UTR
hsa-miR-103a-3p	LMAN2L	3UTR
hsa-miR-103a-3p	COA5	3UTR
hsa-miR-103a-3p	MGAT4A	3UTR
hsa-miR-103a-3p	CHST10	3UTR
hsa-miR-103a-3p	MAP4K4	3UTR
hsa-miR-103a-3p	LIMS1	3UTR
hsa-miR-103a-3p	SH3RF3	3UTR
hsa-miR-103a-3p	ACOXL	3UTR
hsa-miR-103a-3p	TMEM87B	3UTR
hsa-miR-103a-3p	TTL	3UTR
hsa-miR-103a-3p	IL36B	3UTR
hsa-miR-103a-3p	DPP10	3UTR
hsa-miR-103a-3p	DDX18	3UTR
hsa-miR-103a-3p	TFCP2L1	3UTR
hsa-miR-103a-3p	CLASP1	3UTR
hsa-miR-103a-3p	UGGT1	3UTR
hsa-miR-103a-3p	MBD2	3UTR
hsa-miR-103a-3p	RAB27B	3UTR
hsa-miR-103a-3p	TCF4	3UTR
hsa-miR-103a-3p	GRP	3UTR
hsa-miR-103a-3p	CPLX4	3UTR
hsa-miR-103a-3p	ZCCHC2	3UTR
hsa-miR-103a-3p	NETO1	3UTR
hsa-miR-103a-3p	FBXO15	3UTR
hsa-miR-103a-3p	SMIM21	3UTR
hsa-miR-103a-3p	MBP	3UTR
hsa-miR-103a-3p	SALL3	3UTR
hsa-miR-103a-3p	NFATC1	3UTR
hsa-miR-103a-3p	CIRBP	3UTR
hsa-miR-103a-3p	NDUFS7	3UTR
hsa-miR-103a-3p	TCF3	3UTR
hsa-miR-103a-3p	CELF5	3UTR
hsa-miR-103a-3p	EEF2	3UTR
hsa-miR-103a-3p	EBI3	3UTR
hsa-miR-103a-3p	KDM4B	3UTR
hsa-miR-103a-3p	CD209	3UTR
hsa-miR-103a-3p	PRR36	3UTR
hsa-miR-103a-3p	RAB11B	3UTR
hsa-miR-103a-3p	CDKN2D	3UTR
hsa-miR-103a-3p	FCAR	3UTR
hsa-miR-103a-3p	KMT5C	3UTR
hsa-miR-103a-3p	ZNF471	3UTR
hsa-miR-103a-3p	ZNF71	3UTR
hsa-miR-103a-3p	ZNF776	3UTR
hsa-miR-103a-3p	ZNF329	3UTR
hsa-miR-103a-3p	SOX12	3UTR
hsa-miR-103a-3p	PSMF1	3UTR
hsa-miR-103a-3p	C20orf202	3UTR
hsa-miR-103a-3p	FKBP1A	3UTR	MIRT027184
hsa-miR-103a-3p	SIRPG	3UTR
hsa-miR-103a-3p	UBOX5	3UTR
hsa-miR-103a-3p	LZTS3	3UTR
hsa-miR-103a-3p	GFRA4	3UTR
hsa-miR-103a-3p	PANK2	3UTR
hsa-miR-103a-3p	CDS2	3UTR
hsa-miR-103a-3p	FERMT1	3UTR
hsa-miR-103a-3p	SLX4IP	3UTR
hsa-miR-103a-3p	BTBD3	3UTR
hsa-miR-103a-3p	SEL1L2	3UTR
hsa-miR-103a-3p	CFAP61	3UTR
hsa-miR-103a-3p	RALGAPA2	3UTR
hsa-miR-103a-3p	FOXA2	3UTR
hsa-miR-103a-3p	THBD	3UTR
hsa-miR-103a-3p	NAPB	3UTR
hsa-miR-103a-3p	CST3	3UTR
hsa-miR-103a-3p	CST5	3UTR
hsa-miR-103a-3p	VSX1	3UTR
hsa-miR-103a-3p	DUSP15	3UTR
hsa-miR-103a-3p	KIF3B	3UTR
hsa-miR-103a-3p	CBFA2T2	3UTR
hsa-miR-103a-3p	PXMP4	3UTR
hsa-miR-103a-3p	MMP24	3UTR
hsa-miR-103a-3p	EIF6	3UTR
hsa-miR-103a-3p	DLGAP4	3UTR
hsa-miR-103a-3p	C20orf24	3UTR
hsa-miR-103a-3p	NDRG3	3UTR
hsa-miR-103a-3p	BLCAP	3UTR
hsa-miR-103a-3p	RPRD1B	3UTR	MIRT027086
hsa-miR-103a-3p	RALGAPB	3UTR
hsa-miR-103a-3p	TOP1	3UTR
hsa-miR-103a-3p	LPIN3	3UTR
hsa-miR-103a-3p	EMILIN3	3UTR
hsa-miR-103a-3p	PTPRT	3UTR
hsa-miR-103a-3p	EIF5AL1	3UTR
hsa-miR-103a-3p	DYDC1	3UTR
hsa-miR-103a-3p	TSPAN14	3UTR
hsa-miR-103a-3p	PAPSS2	3UTR
hsa-miR-103a-3p	PTEN	3UTR	MIRT006693
hsa-miR-103a-3p	IFIT2	3UTR
hsa-miR-103a-3p	SLC16A12	3UTR
hsa-miR-103a-3p	PCGF5	3UTR
hsa-miR-103a-3p	PPP1R3C	3UTR
hsa-miR-103a-3p	MARCH5	3UTR
hsa-miR-103a-3p	NOC3L	3UTR
hsa-miR-103a-3p	SORBS1	3UTR
hsa-miR-103a-3p	CC2D2B	3UTR
hsa-miR-103a-3p	LCOR	3UTR	MIRT027215
hsa-miR-103a-3p	FRAT2	3UTR
hsa-miR-103a-3p	MORN4	3UTR
hsa-miR-103a-3p	MARVELD1	3UTR
hsa-miR-103a-3p	HPSE2	3UTR
hsa-miR-103a-3p	COX15	3UTR
hsa-miR-103a-3p	HIF1AN	3UTR
hsa-miR-103a-3p	SLF2	3UTR
hsa-miR-103a-3p	SEMA4G	3UTR
hsa-miR-103a-3p	SFXN3	3UTR
hsa-miR-103a-3p	LBX1	3UTR
hsa-miR-103a-3p	KCNIP2	3UTR
hsa-miR-103a-3p	LDB1	3UTR
hsa-miR-103a-3p	WBP1L	3UTR
hsa-miR-103a-3p	TAF5	3UTR
hsa-miR-103a-3p	PDCD11	3UTR
hsa-miR-103a-3p	SLK	3UTR
hsa-miR-103a-3p	CFAP58	3UTR
hsa-miR-103a-3p	PDCD4	3UTR
hsa-miR-103a-3p	SHOC2	3UTR	MIRT027120
hsa-miR-103a-3p	TECTB	3UTR
hsa-miR-103a-3p	ACSL5	3UTR
hsa-miR-103a-3p	VTI1A	3UTR
hsa-miR-103a-3p	ABLIM1	3UTR
hsa-miR-103a-3p	FAM160B1	3UTR
hsa-miR-103a-3p	TRUB1	3UTR
hsa-miR-103a-3p	CCDC172	3UTR
hsa-miR-103a-3p	SHTN1	3UTR
hsa-miR-103a-3p	CACUL1	3UTR
hsa-miR-103a-3p	DMBT1	3UTR
hsa-miR-103a-3p	GPR26	3UTR
hsa-miR-103a-3p	NKX1-2	3UTR
hsa-miR-103a-3p	LHPP	3UTR
hsa-miR-103a-3p	CTBP2	3UTR
hsa-miR-103a-3p	UROS	3UTR
hsa-miR-103a-3p	MKI67	3UTR
hsa-miR-103a-3p	BNIP3	3UTR	MIRT734397
hsa-miR-103a-3p	SIRT3	3UTR
hsa-miR-103a-3p	NLN	3UTR
hsa-miR-103a-3p	CCDC125	3UTR
hsa-miR-103a-3p	CARTPT	3UTR
hsa-miR-103a-3p	MAP1B	3UTR
hsa-miR-103a-3p	UTP15	3UTR
hsa-miR-103a-3p	HMGCR	3UTR
hsa-miR-103a-3p	POLK	3UTR
hsa-miR-103a-3p	PDE8B	3UTR
hsa-miR-103a-3p	TBCA	3UTR
hsa-miR-103a-3p	JMY	3UTR
hsa-miR-103a-3p	HOMER1	3UTR
hsa-miR-103a-3p	PAPD4	3UTR
hsa-miR-103a-3p	MTX3	3UTR
hsa-miR-103a-3p	ZFYVE16	3UTR
hsa-miR-103a-3p	ACOT12	3UTR
hsa-miR-103a-3p	SSBP2	3UTR
hsa-miR-103a-3p	RASA1	3UTR
hsa-miR-103a-3p	POLR3G	3UTR
hsa-miR-103a-3p	FAM172A	3UTR
hsa-miR-103a-3p	ELL2	3UTR
hsa-miR-103a-3p	EFNA5	3UTR
hsa-miR-103a-3p	FBXL17	3UTR
hsa-miR-103a-3p	TMEM232	3UTR
hsa-miR-103a-3p	STARD4	3UTR
hsa-miR-103a-3p	EPB41L4A	3UTR
hsa-miR-103a-3p	AP3S1	3UTR
hsa-miR-103a-3p	COMMD10	3UTR
hsa-miR-103a-3p	SEMA6A	3UTR	MIRT492395
hsa-miR-103a-3p	PRDM6	3UTR
hsa-miR-103a-3p	CSNK1G3	3UTR	MIRT502686
hsa-miR-103a-3p	ISOC1	3UTR
hsa-miR-103a-3p	CDC42SE2	3UTR	MIRT256307
hsa-miR-103a-3p	IL3	3UTR
hsa-miR-103a-3p	RAD50	3UTR
hsa-miR-103a-3p	SEPT8	3UTR
hsa-miR-103a-3p	AFF4	3UTR
hsa-miR-103a-3p	FSTL4	3UTR
hsa-miR-103a-3p	SEC24A	3UTR
hsa-miR-103a-3p	KLHL3	3UTR
hsa-miR-103a-3p	EGR1	3UTR
hsa-miR-103a-3p	HBEGF	3UTR
hsa-miR-103a-3p	SLC35A4	3UTR	MIRT027152
hsa-miR-103a-3p	PCDHAC1	3UTR
hsa-miR-103a-3p	ADIPOR2	3UTR
hsa-miR-103a-3p	FOXM1	3UTR
hsa-miR-103a-3p	SCNN1A	3UTR
hsa-miR-103a-3p	ING4	3UTR
hsa-miR-103a-3p	COPS7A	3UTR
hsa-miR-103a-3p	SLC2A14	3UTR
hsa-miR-103a-3p	FOXJ2	3UTR
hsa-miR-103a-3p	CLEC4E	3UTR
hsa-miR-103a-3p	RIMKLB	3UTR
hsa-miR-103a-3p	M6PR	3UTR
hsa-miR-103a-3p	CLEC1B	3UTR
hsa-miR-103a-3p	GABARAPL1	3UTR	MIRT027090
hsa-miR-103a-3p	KLRK1	3UTR
hsa-miR-103a-3p	BCL2L14	3UTR
hsa-miR-103a-3p	BORCS5	3UTR
hsa-miR-103a-3p	CDKN1B	3UTR
hsa-miR-103a-3p	SMCO3	3UTR
hsa-miR-103a-3p	PDE6H	3UTR
hsa-miR-103a-3p	SLCO1A2	3UTR
hsa-miR-103a-3p	GOLT1B	3UTR	MIRT027188
hsa-miR-103a-3p	ST8SIA1	3UTR
hsa-miR-103a-3p	ETNK1	3UTR
hsa-miR-103a-3p	SOX5	3UTR
hsa-miR-103a-3p	CASC1	3UTR
hsa-miR-103a-3p	RASSF8	3UTR
hsa-miR-103a-3p	BHLHE41	3UTR
hsa-miR-103a-3p	STK38L	3UTR
hsa-miR-103a-3p	SINHCAF	3UTR
hsa-miR-103a-3p	BICD1	3UTR
hsa-miR-103a-3p	RPAP3	3UTR
hsa-miR-103a-3p	VDR	3UTR
hsa-miR-103a-3p	LALBA	3UTR
hsa-miR-103a-3p	TMBIM6	3UTR
hsa-miR-103a-3p	ASIC1	3UTR
hsa-miR-103a-3p	SMARCD1	3UTR
hsa-miR-103a-3p	COX14	3UTR
hsa-miR-103a-3p	ABL2	3UTR	MIRT027023
hsa-miR-103a-3p	FAM163A	3UTR
hsa-miR-103a-3p	TOR1AIP2	3UTR
hsa-miR-103a-3p	GLUL	3UTR
hsa-miR-103a-3p	RNASEL	3UTR
hsa-miR-103a-3p	TSEN15	3UTR
hsa-miR-103a-3p	IVNS1ABP	3UTR	MIRT026996
hsa-miR-103a-3p	CFHR5	3UTR
hsa-miR-103a-3p	NR5A2	3UTR
hsa-miR-103a-3p	ZNF281	3UTR
hsa-miR-103a-3p	KIF14	3UTR
hsa-miR-103a-3p	PHLDA3	3UTR
hsa-miR-103a-3p	CSRP1	3UTR
hsa-miR-103a-3p	IPO9	3UTR
hsa-miR-103a-3p	GPR37L1	3UTR
hsa-miR-103a-3p	SYT2	3UTR
hsa-miR-103a-3p	KDM5B	3UTR
hsa-miR-103a-3p	RABIF	3UTR
hsa-miR-103a-3p	TMEM183A	3UTR
hsa-miR-103a-3p	PPFIA4	3UTR
hsa-miR-103a-3p	BTG2	3UTR
hsa-miR-103a-3p	ATP2B4	3UTR
hsa-miR-103a-3p	ZC3H11A	3UTR
hsa-miR-103a-3p	SNRPE	3UTR
hsa-miR-103a-3p	PLEKHA6	3UTR
hsa-miR-103a-3p	PPP1R15B	3UTR
hsa-miR-103a-3p	NFASC	3UTR
hsa-miR-103a-3p	CNTN2	3UTR
hsa-miR-103a-3p	TMCC2	3UTR
hsa-miR-103a-3p	LEMD1	3UTR
hsa-miR-103a-3p	ELK4	3UTR	MIRT507433
hsa-miR-103a-3p	NUCKS1	3UTR	MIRT269720
hsa-miR-103a-3p	SLC41A1	3UTR
hsa-miR-103a-3p	CTSE	3UTR
hsa-miR-103a-3p	IL10	3UTR
hsa-miR-103a-3p	IL19	3UTR
hsa-miR-103a-3p	IL24	3UTR
hsa-miR-103a-3p	PLXNA2	3UTR
hsa-miR-103a-3p	CAMK1G	3UTR
hsa-miR-103a-3p	C1orf74	3UTR
hsa-miR-103a-3p	SERTAD4	3UTR
hsa-miR-103a-3p	KCNH1	3UTR
hsa-miR-103a-3p	RCOR3	3UTR
hsa-miR-103a-3p	PPP2R5A	3UTR
hsa-miR-103a-3p	TATDN3	3UTR
hsa-miR-103a-3p	FLVCR1	3UTR
hsa-miR-103a-3p	RPS6KC1	3UTR
hsa-miR-103a-3p	GPATCH2	3UTR
hsa-miR-103a-3p	SLC30A10	3UTR
hsa-miR-103a-3p	C1orf115	3UTR
hsa-miR-103a-3p	MIA3	3UTR
hsa-miR-103a-3p	BROX	3UTR
hsa-miR-103a-3p	CAPN8	3UTR
hsa-miR-103a-3p	WDR26	3UTR
hsa-miR-103a-3p	CDC42BPA	3UTR
hsa-miR-103a-3p	SNAP47	3UTR
hsa-miR-103a-3p	RHOU	3UTR
hsa-miR-103a-3p	CCSAP	3UTR
hsa-miR-103a-3p	EGLN1	3UTR
hsa-miR-103a-3p	NTPCR	3UTR
hsa-miR-103a-3p	SLC35F3	3UTR
hsa-miR-103a-3p	TOMM20	3UTR
hsa-miR-103a-3p	ARID4B	3UTR
hsa-miR-103a-3p	LGALS8	3UTR
hsa-miR-103a-3p	FMN2	3UTR
hsa-miR-103a-3p	EDNRB	3UTR
hsa-miR-103a-3p	POU4F1	3UTR
hsa-miR-103a-3p	SLITRK6	3UTR
hsa-miR-103a-3p	GPC6	3UTR
hsa-miR-103a-3p	GPR180	3UTR	MIRT027173
hsa-miR-103a-3p	ABCC4	3UTR
hsa-miR-103a-3p	HS6ST3	3UTR
hsa-miR-103a-3p	RAP2A	3UTR
hsa-miR-103a-3p	IPO5	3UTR
hsa-miR-103a-3p	STK24	3UTR
hsa-miR-103a-3p	IRS2	3UTR
hsa-miR-103a-3p	ARHGEF7	3UTR
hsa-miR-103a-3p	SOX1	3UTR
hsa-miR-103a-3p	MCF2L	3UTR
hsa-miR-103a-3p	UPF3A	3UTR
hsa-miR-103a-3p	POTEM	3UTR
hsa-miR-103a-3p	ARHGEF40	3UTR
hsa-miR-103a-3p	ZNF219	3UTR
hsa-miR-103a-3p	TOX4	3UTR
hsa-miR-103a-3p	SALL2	3UTR
hsa-miR-103a-3p	MMP14	3UTR
hsa-miR-103a-3p	LRP10	3UTR
hsa-miR-103a-3p	PRMT5	3UTR
hsa-miR-103a-3p	HAUS4	3UTR
hsa-miR-103a-3p	PSMB5	3UTR
hsa-miR-103a-3p	RNF212B	3UTR
hsa-miR-103a-3p	BCL2L2	3UTR
hsa-miR-103a-3p	CPNE6	3UTR
hsa-miR-103a-3p	NRL	3UTR
hsa-miR-103a-3p	PSME1	3UTR
hsa-miR-103a-3p	CTSG	3UTR
hsa-miR-103a-3p	STXBP6	3UTR
hsa-miR-103a-3p	NUBPL	3UTR
hsa-miR-103a-3p	CFL2	3UTR
hsa-miR-103a-3p	BAZ1A	3UTR
hsa-miR-103a-3p	RALGAPA1	3UTR
hsa-miR-103a-3p	SLC25A21	3UTR
hsa-miR-103a-3p	PNN	3UTR
hsa-miR-103a-3p	FBXO33	3UTR
hsa-miR-103a-3p	RPS29	3UTR
hsa-miR-103a-3p	ARF6	3UTR	MIRT026984
hsa-miR-103a-3p	TMX1	3UTR
hsa-miR-103a-3p	ERO1A	3UTR
hsa-miR-103a-3p	STYX	3UTR
hsa-miR-103a-3p	GNPNAT1	3UTR
hsa-miR-103a-3p	FERMT2	3UTR
hsa-miR-103a-3p	DDHD1	3UTR
hsa-miR-103a-3p	TMEM260	3UTR
hsa-miR-103a-3p	CCDC198	3UTR
hsa-miR-103a-3p	ARMH4	3UTR
hsa-miR-103a-3p	PPM1A	3UTR
hsa-miR-103a-3p	SIX1	3UTR
hsa-miR-103a-3p	MNAT1	3UTR
hsa-miR-103a-3p	HIF1A	3UTR
hsa-miR-103a-3p	PPP2R5E	3UTR
hsa-miR-103a-3p	AKAP5	3UTR
hsa-miR-103a-3p	MIGA1	3UTR
hsa-miR-103a-3p	FUBP1	3UTR
hsa-miR-103a-3p	SH3GLB1	3UTR
hsa-miR-103a-3p	LMO4	3UTR
hsa-miR-103a-3p	TGFBR3	3UTR	MIRT565402
hsa-miR-103a-3p	FNBP1L	3UTR
hsa-miR-103a-3p	GCLM	3UTR
hsa-miR-103a-3p	ARHGAP29	3UTR
hsa-miR-103a-3p	PLPPR5	3UTR
hsa-miR-103a-3p	LRRC39	3UTR
hsa-miR-103a-3p	SLC30A7	3UTR	MIRT178639
hsa-miR-103a-3p	OLFM3	3UTR
hsa-miR-103a-3p	NTNG1	3UTR
hsa-miR-103a-3p	PRPF38B	3UTR
hsa-miR-103a-3p	CLCC1	3UTR
hsa-miR-103a-3p	SORT1	3UTR
hsa-miR-103a-3p	SYPL2	3UTR
hsa-miR-103a-3p	ATXN7L2	3UTR
hsa-miR-103a-3p	LRIF1	3UTR	MIRT544259
hsa-miR-103a-3p	PIFO	3UTR
hsa-miR-103a-3p	CTTNBP2NL	3UTR
hsa-miR-103a-3p	MAGI3	3UTR
hsa-miR-103a-3p	RSBN1	3UTR
hsa-miR-103a-3p	BCL2L15	3UTR
hsa-miR-103a-3p	NRAS	3UTR
hsa-miR-103a-3p	NHLH2	3UTR
hsa-miR-103a-3p	VTCN1	3UTR
hsa-miR-103a-3p	PPIAL4E	3UTR
hsa-miR-103a-3p	PPIAL4F	3UTR
hsa-miR-103a-3p	PPIAL4D	3UTR
hsa-miR-103a-3p	POLR3C	3UTR
hsa-miR-103a-3p	ITGA10	3UTR
hsa-miR-103a-3p	TXNIP	3UTR
hsa-miR-103a-3p	LOC105371242	3UTR
hsa-miR-103a-3p	PDE4DIP	3UTR
hsa-miR-103a-3p	VPS45	3UTR
hsa-miR-103a-3p	ANP32E	3UTR
hsa-miR-103a-3p	PIP5K1A	3UTR
hsa-miR-103a-3p	PI4KB	3UTR
hsa-miR-103a-3p	RFX5	3UTR
hsa-miR-103a-3p	CGN	3UTR
hsa-miR-103a-3p	SNX27	3UTR
hsa-miR-103a-3p	TDRKH	3UTR
hsa-miR-103a-3p	BPTF	3UTR
hsa-miR-103a-3p	ABCA5	3UTR
hsa-miR-103a-3p	MAP2K6	3UTR
hsa-miR-103a-3p	KCNJ2	3UTR
hsa-miR-103a-3p	CD300LD	3UTR
hsa-miR-103a-3p	RAB37	3UTR
hsa-miR-103a-3p	JPT1	3UTR
hsa-miR-103a-3p	GGA3	3UTR	MIRT027133
hsa-miR-103a-3p	GRB2	3UTR
hsa-miR-103a-3p	UNK	3UTR
hsa-miR-103a-3p	TRIM65	3UTR
hsa-miR-103a-3p	EXOC7	3UTR
hsa-miR-103a-3p	UBE2O	3UTR
hsa-miR-103a-3p	PRCD	3UTR
hsa-miR-103a-3p	MXRA7	3UTR
hsa-miR-103a-3p	TNRC6C	3UTR
hsa-miR-103a-3p	SYNGR2	3UTR
hsa-miR-103a-3p	TK1	3UTR	MIRT048356
hsa-miR-103a-3p	CBX4	3UTR
hsa-miR-103a-3p	TMEM105	3UTR
hsa-miR-103a-3p	ARL16	3UTR
hsa-miR-103a-3p	CSNK1D	3UTR
hsa-miR-103a-3p	C17orf62	3UTR
hsa-miR-103a-3p	WDR45B	3UTR
hsa-miR-103a-3p	USP14	3UTR
hsa-miR-103a-3p	TYMS	3UTR
hsa-miR-103a-3p	LPIN2	3UTR
hsa-miR-103a-3p	PTPRM	3UTR
hsa-miR-103a-3p	GNAL	3UTR
hsa-miR-103a-3p	AFG3L2	3UTR
hsa-miR-103a-3p	SEH1L	3UTR
hsa-miR-103a-3p	RNMT	3UTR	MIRT027113
hsa-miR-103a-3p	MC2R	3UTR
hsa-miR-103a-3p	RIOK3	3UTR
hsa-miR-103a-3p	CABYR	3UTR
hsa-miR-103a-3p	SS18	3UTR
hsa-miR-103a-3p	CHST9	3UTR
hsa-miR-103a-3p	DSC3	3UTR
hsa-miR-103a-3p	DSG2	3UTR
hsa-miR-103a-3p	DTNA	3UTR
hsa-miR-103a-3p	MAPRE2	3UTR
hsa-miR-103a-3p	ZNF24	3UTR
hsa-miR-103a-3p	SYT4	3UTR
hsa-miR-103a-3p	SETBP1	3UTR
hsa-miR-103a-3p	EPG5	3UTR
hsa-miR-103a-3p	C18orf25	3UTR
hsa-miR-103a-3p	RNF165	3UTR
hsa-miR-103a-3p	HDHD2	3UTR
hsa-miR-103a-3p	C18orf32	3UTR
hsa-miR-103a-3p	RAB32	3UTR
hsa-miR-103a-3p	SAMD5	3UTR
hsa-miR-103a-3p	TAB2	3UTR
hsa-miR-103a-3p	PPIL4	3UTR
hsa-miR-103a-3p	ZBTB2	3UTR
hsa-miR-103a-3p	ESR1	3UTR
hsa-miR-103a-3p	OPRM1	3UTR	MIRT054667
hsa-miR-103a-3p	GTF2H5	3UTR
hsa-miR-103a-3p	EZR	3UTR
hsa-miR-103a-3p	QKI	3UTR
hsa-miR-103a-3p	PRR18	3UTR
hsa-miR-103a-3p	DACT2	3UTR
hsa-miR-103a-3p	COX19	3UTR
hsa-miR-103a-3p	ZFAND2A	3UTR
hsa-miR-103a-3p	EIF3B	3UTR
hsa-miR-103a-3p	GNA12	3UTR
hsa-miR-103a-3p	PMS2	3UTR
hsa-miR-103a-3p	RAC1	3UTR
hsa-miR-103a-3p	KDELR2	3UTR
hsa-miR-103a-3p	GLCCI1	3UTR
hsa-miR-103a-3p	SNX13	3UTR
hsa-miR-103a-3p	SP8	3UTR
hsa-miR-103a-3p	FAM126A	3UTR
hsa-miR-103a-3p	GPNMB	3UTR
hsa-miR-103a-3p	IGF2BP3	3UTR
hsa-miR-103a-3p	CCDC126	3UTR
hsa-miR-103a-3p	HOXA4	3UTR
hsa-miR-103a-3p	FKBP14	3UTR
hsa-miR-103a-3p	CCDC129	3UTR
hsa-miR-103a-3p	PPP1R17	3UTR
hsa-miR-103a-3p	PDE1C	3UTR
hsa-miR-103a-3p	AVL9	3UTR	MIRT027030
hsa-miR-103a-3p	FKBP9	3UTR
hsa-miR-103a-3p	NT5C3A	3UTR
hsa-miR-103a-3p	RALA	3UTR
hsa-miR-103a-3p	URGCP	3UTR
hsa-miR-103a-3p	DDX56	3UTR
hsa-miR-103a-3p	TMED4	3UTR
hsa-miR-103a-3p	OGDH	3UTR
hsa-miR-103a-3p	PPIA	3UTR
hsa-miR-103a-3p	IGFBP3	3UTR
hsa-miR-103a-3p	FIGNL1	3UTR
hsa-miR-103a-3p	GRB10	3UTR
hsa-miR-103a-3p	COBL	3UTR
hsa-miR-103a-3p	CHML	3UTR
hsa-miR-103a-3p	CATSPERE	3UTR
hsa-miR-103a-3p	HNRNPU	3UTR
hsa-miR-103a-3p	EFCAB2	3UTR
hsa-miR-103a-3p	AHCTF1	3UTR
hsa-miR-103a-3p	ZNF496	3UTR
hsa-miR-103a-3p	PXDN	3UTR
hsa-miR-103a-3p	ADI1	3UTR
hsa-miR-103a-3p	RNASEH1	3UTR
hsa-miR-103a-3p	YWHAQ	3UTR
hsa-miR-103a-3p	C2orf50	3UTR
hsa-miR-103a-3p	E2F6	3UTR
hsa-miR-103a-3p	FAM84A	3UTR
hsa-miR-103a-3p	NT5C1B	3UTR
hsa-miR-103a-3p	SDC1	3UTR
hsa-miR-103a-3p	GDF7	3UTR
hsa-miR-103a-3p	LDAH	3UTR
hsa-miR-103a-3p	EFR3B	3UTR
hsa-miR-103a-3p	RAB10	3UTR	MIRT302228
hsa-miR-103a-3p	HADHA	3UTR
hsa-miR-103a-3p	SLC35F6	3UTR
hsa-miR-103a-3p	DPYSL5	3UTR
hsa-miR-103a-3p	SLC30A3	3UTR
hsa-miR-103a-3p	NRBP1	3UTR	MIRT735810
hsa-miR-103a-3p	SUPT7L	3UTR
hsa-miR-103a-3p	PPP1CB	3UTR
hsa-miR-103a-3p	CLIP4	3UTR
hsa-miR-103a-3p	EHD3	3UTR
hsa-miR-103a-3p	SRD5A2	3UTR
hsa-miR-103a-3p	STRN	3UTR
hsa-miR-103a-3p	CDC42EP3	3UTR
hsa-miR-103a-3p	EML4	3UTR	MIRT548417
hsa-miR-103a-3p	COX7A2L	3UTR
hsa-miR-103a-3p	MTA3	3UTR
hsa-miR-103a-3p	DYNC2LI1	3UTR
hsa-miR-103a-3p	ABCG5	3UTR
hsa-miR-103a-3p	ABCG8	3UTR
hsa-miR-103a-3p	LRPPRC	3UTR
hsa-miR-103a-3p	PPM1B	3UTR
hsa-miR-103a-3p	SLC3A1	3UTR
hsa-miR-103a-3p	MCFD2	3UTR
hsa-miR-103a-3p	STPG4	3UTR
hsa-miR-103a-3p	CLHC1	3UTR
hsa-miR-103a-3p	RPS27A	3UTR
hsa-miR-103a-3p	PPP4R3B	3UTR
hsa-miR-103a-3p	REL	3UTR	MIRT469404
hsa-miR-103a-3p	USP34	3UTR
hsa-miR-103a-3p	WDPCP	3UTR
hsa-miR-103a-3p	SERTAD2	3UTR
hsa-miR-103a-3p	KIN	3UTR
hsa-miR-103a-3p	USP6NL	3UTR
hsa-miR-103a-3p	PROSER2	3UTR
hsa-miR-103a-3p	CCDC3	3UTR
hsa-miR-103a-3p	BEND7	3UTR
hsa-miR-103a-3p	MINDY3	3UTR
hsa-miR-103a-3p	SLC39A12	3UTR
hsa-miR-103a-3p	ARL5B	3UTR
hsa-miR-103a-3p	PLXDC2	3UTR
hsa-miR-103a-3p	OTUD1	3UTR
hsa-miR-103a-3p	KIAA1217	3UTR
hsa-miR-103a-3p	PRTFDC1	3UTR
hsa-miR-103a-3p	ANKRD26	3UTR
hsa-miR-103a-3p	RAB18	3UTR
hsa-miR-103a-3p	MPP7	3UTR
hsa-miR-103a-3p	ARHGAP12	3UTR
hsa-miR-103a-3p	PARD3	3UTR
hsa-miR-103a-3p	CUL2	3UTR
hsa-miR-103a-3p	CREM	3UTR
hsa-miR-103a-3p	ZNF248	3UTR
hsa-miR-103a-3p	BMS1	3UTR
hsa-miR-103a-3p	OR13A1	3UTR
hsa-miR-103a-3p	MAPK8	3UTR
hsa-miR-103a-3p	LRRC18	3UTR
hsa-miR-103a-3p	ERCC6	3UTR
hsa-miR-103a-3p	OGDHL	3UTR
hsa-miR-103a-3p	ASAH2	3UTR
hsa-miR-103a-3p	ASAH2B	3UTR
hsa-miR-103a-3p	RHOBTB1	3UTR
hsa-miR-103a-3p	RTKN2	3UTR
hsa-miR-103a-3p	ZNF365	3UTR
hsa-miR-103a-3p	JMJD1C	3UTR
hsa-miR-103a-3p	TACR2	3UTR
hsa-miR-103a-3p	LRRC20	3UTR
hsa-miR-103a-3p	NODAL	3UTR
hsa-miR-103a-3p	PALD1	3UTR
hsa-miR-103a-3p	CHST3	3UTR
hsa-miR-103a-3p	DNAJB12	3UTR
hsa-miR-103a-3p	MICU1	3UTR
hsa-miR-103a-3p	DNAJC9	3UTR	MIRT027178
hsa-miR-103a-3p	VCL	3UTR
hsa-miR-103a-3p	DUSP13	3UTR
hsa-miR-103a-3p	TOX2	3UTR
hsa-miR-103a-3p	JPH2	3UTR
hsa-miR-103a-3p	OSER1	3UTR
hsa-miR-103a-3p	FITM2	3UTR
hsa-miR-103a-3p	TTPAL	3UTR
hsa-miR-103a-3p	YWHAB	3UTR
hsa-miR-103a-3p	TOMM34	3UTR
hsa-miR-103a-3p	MATN4	3UTR
hsa-miR-103a-3p	SLC12A5	3UTR
hsa-miR-103a-3p	ARFGEF2	3UTR
hsa-miR-103a-3p	KCNB1	3UTR
hsa-miR-103a-3p	SLC9A8	3UTR
hsa-miR-103a-3p	UBE2V1	3UTR
hsa-miR-103a-3p	ADNP	3UTR
hsa-miR-103a-3p	VAPB	3UTR
hsa-miR-103a-3p	CTSZ	3UTR
hsa-miR-103a-3p	PRELID3B	3UTR
hsa-miR-103a-3p	PPP1R3D	3UTR
hsa-miR-103a-3p	CDH4	3UTR
hsa-miR-103a-3p	LSM14B	3UTR
hsa-miR-103a-3p	KCNQ2	3UTR
hsa-miR-103a-3p	TPD52L2	3UTR
hsa-miR-103a-3p	LOC102723996	3UTR
hsa-miR-103a-3p	SMIM11B	3UTR
hsa-miR-103a-3p	NRIP1	3UTR
hsa-miR-103a-3p	MAP3K7CL	3UTR
hsa-miR-103a-3p	HUNK	3UTR
hsa-miR-103a-3p	TCP10L	3UTR
hsa-miR-103a-3p	SYNJ1	3UTR	MIRT027224
hsa-miR-103a-3p	PAXBP1	3UTR
hsa-miR-103a-3p	C21orf62	3UTR
hsa-miR-103a-3p	TMEM50B	3UTR
hsa-miR-103a-3p	SON	3UTR	MIRT027080
hsa-miR-103a-3p	ITSN1	3UTR
hsa-miR-103a-3p	SLC5A3	3UTR
hsa-miR-103a-3p	KCNE1	3UTR
hsa-miR-103a-3p	RCAN1	3UTR
hsa-miR-103a-3p	RUNX1	3UTR
hsa-miR-103a-3p	ERG	3UTR
hsa-miR-103a-3p	HMGN1	3UTR
hsa-miR-103a-3p	TMPRSS2	3UTR
hsa-miR-103a-3p	PRDM15	3UTR
hsa-miR-103a-3p	WDR4	3UTR
hsa-miR-103a-3p	AGPAT3	3UTR
hsa-miR-103a-3p	ICOSLG	3UTR
hsa-miR-103a-3p	LRRC3	3UTR
hsa-miR-103a-3p	PTTG1IP	3UTR
hsa-miR-103a-3p	RBM47	3UTR
hsa-miR-103a-3p	PHOX2B	3UTR
hsa-miR-103a-3p	GABRG1	3UTR
hsa-miR-103a-3p	GABRA2	3UTR
hsa-miR-103a-3p	SLAIN2	3UTR	MIRT093983
hsa-miR-103a-3p	DCUN1D4	3UTR
hsa-miR-103a-3p	SCFD2	3UTR
hsa-miR-103a-3p	CHIC2	3UTR
hsa-miR-103a-3p	SRD5A3	3UTR
hsa-miR-103a-3p	KIAA1211	3UTR
hsa-miR-103a-3p	ADGRL3	3UTR
hsa-miR-103a-3p	CSN1S1	3UTR
hsa-miR-103a-3p	COX18	3UTR
hsa-miR-103a-3p	RASSF6	3UTR
hsa-miR-103a-3p	CXCL8	3UTR
hsa-miR-103a-3p	EREG	3UTR
hsa-miR-103a-3p	RCHY1	3UTR
hsa-miR-103a-3p	SEPT11	3UTR
hsa-miR-103a-3p	CNOT6L	3UTR
hsa-miR-103a-3p	PAQR3	3UTR	MIRT027206
hsa-miR-103a-3p	HNRNPDL	3UTR
hsa-miR-103a-3p	SNCA	3UTR
hsa-miR-103a-3p	SMARCAD1	3UTR
hsa-miR-103a-3p	PDLIM5	3UTR
hsa-miR-103a-3p	BMPR1B	3UTR
hsa-miR-103a-3p	EIF4E	3UTR
hsa-miR-103a-3p	ADH5	3UTR
hsa-miR-103a-3p	ADH1B	3UTR
hsa-miR-103a-3p	LAMTOR3	3UTR
hsa-miR-103a-3p	EMCN	3UTR
hsa-miR-103a-3p	MANBA	3UTR
hsa-miR-103a-3p	UBE2D3	3UTR
hsa-miR-103a-3p	TIFA	3UTR
hsa-miR-103a-3p	CAMK2D	3UTR
hsa-miR-103a-3p	PRDM5	3UTR
hsa-miR-103a-3p	TMEM155	3UTR
hsa-miR-103a-3p	FGF2	3UTR	MIRT027141
hsa-miR-103a-3p	MAP6	3UTR
hsa-miR-103a-3p	LRRC32	3UTR
hsa-miR-103a-3p	AQP11	3UTR
hsa-miR-103a-3p	THRSP	3UTR
hsa-miR-103a-3p	USP35	3UTR
hsa-miR-103a-3p	ANKRD42	3UTR
hsa-miR-103a-3p	CCDC90B	3UTR
hsa-miR-103a-3p	DLG2	3UTR
hsa-miR-103a-3p	FZD4	3UTR
hsa-miR-103a-3p	TMEM135	3UTR
hsa-miR-103a-3p	GRM5	3UTR
hsa-miR-103a-3p	SLC36A4	3UTR
hsa-miR-103a-3p	HEPHL1	3UTR
hsa-miR-103a-3p	PANX1	3UTR
hsa-miR-103a-3p	FUT4	3UTR
hsa-miR-103a-3p	CNTN5	3UTR
hsa-miR-103a-3p	PGR	3UTR
hsa-miR-103a-3p	YAP1	3UTR
hsa-miR-103a-3p	MMP8	3UTR
hsa-miR-103a-3p	GUCY1A2	3UTR
hsa-miR-103a-3p	SLN	3UTR
hsa-miR-103a-3p	C11orf87	3UTR
hsa-miR-103a-3p	FDX1	3UTR
hsa-miR-103a-3p	ARHGAP20	3UTR
hsa-miR-103a-3p	C11orf53	3UTR
hsa-miR-103a-3p	POU2AF1	3UTR
hsa-miR-103a-3p	CRYAB	3UTR
hsa-miR-103a-3p	BCO2	3UTR
hsa-miR-103a-3p	NCAM1	3UTR
hsa-miR-103a-3p	DRD2	3UTR
hsa-miR-103a-3p	ZBTB16	3UTR
hsa-miR-103a-3p	RBM7	3UTR
hsa-miR-103a-3p	NXPE1	3UTR
hsa-miR-103a-3p	SIK3	3UTR
hsa-miR-103a-3p	BACE1	3UTR
hsa-miR-103a-3p	UBE4A	3UTR
hsa-miR-103a-3p	DDX6	3UTR
hsa-miR-103a-3p	BCL9L	3UTR
hsa-miR-103a-3p	ABCG4	3UTR
hsa-miR-103a-3p	TBCEL	3UTR
hsa-miR-103a-3p	GRAMD1B	3UTR
hsa-miR-103a-3p	ZNF202	3UTR
hsa-miR-103a-3p	SRPRA	3UTR
hsa-miR-103a-3p	BARX2	3UTR
hsa-miR-103a-3p	PRDM10	3UTR
hsa-miR-103a-3p	NTM	3UTR
hsa-miR-103a-3p	JAM3	3UTR
hsa-miR-103a-3p	GLB1L2	3UTR
hsa-miR-103a-3p	IQSEC3	3UTR
hsa-miR-103a-3p	NUP153	3UTR
hsa-miR-103a-3p	DEK	3UTR
hsa-miR-103a-3p	MBOAT1	3UTR
hsa-miR-103a-3p	TDP2	3UTR
hsa-miR-103a-3p	ZKSCAN8	3UTR
hsa-miR-103a-3p	GPX6	3UTR
hsa-miR-103a-3p	TRIM10	3UTR
hsa-miR-103a-3p	TRIM26	3UTR
hsa-miR-103a-3p	GNL1	3UTR
hsa-miR-103a-3p	NRM	3UTR
hsa-miR-103a-3p	ATP6V1G2	3UTR
hsa-miR-103a-3p	LTB	3UTR
hsa-miR-103a-3p	CYP21A2	3UTR
hsa-miR-103a-3p	HLA-DQB1	3UTR
hsa-miR-103a-3p	COL11A2	3UTR
hsa-miR-103a-3p	TAPBP	3UTR
hsa-miR-103a-3p	BAK1	3UTR
hsa-miR-103a-3p	IP6K3	3UTR
hsa-miR-103a-3p	HMGA1	3UTR
hsa-miR-103a-3p	C6orf106	3UTR
hsa-miR-103a-3p	UHRF1BP1	3UTR
hsa-miR-103a-3p	FANCE	3UTR
hsa-miR-103a-3p	KCTD20	3UTR
hsa-miR-103a-3p	STK38	3UTR	MIRT027196
hsa-miR-103a-3p	CDKN1A	3UTR
hsa-miR-103a-3p	RAB44	3UTR
hsa-miR-103a-3p	TMEM217	3UTR
hsa-miR-103a-3p	RNF8	3UTR
hsa-miR-103a-3p	CMTR1	3UTR
hsa-miR-103a-3p	MDGA1	3UTR
hsa-miR-103a-3p	BTBD9	3UTR
hsa-miR-103a-3p	KIF6	3UTR
hsa-miR-103a-3p	MOCS1	3UTR
hsa-miR-103a-3p	FOXP4	3UTR
hsa-miR-103a-3p	C6orf132	3UTR
hsa-miR-103a-3p	TRERF1	3UTR
hsa-miR-103a-3p	TTBK1	3UTR
hsa-miR-103a-3p	TJAP1	3UTR
hsa-miR-103a-3p	SLC35D2	3UTR
hsa-miR-103a-3p	NUTM2G	3UTR
hsa-miR-103a-3p	CTSV	3UTR
hsa-miR-103a-3p	TDRD7	3UTR
hsa-miR-103a-3p	HEMGN	3UTR
hsa-miR-103a-3p	TGFBR1	3UTR
hsa-miR-103a-3p	NR4A3	3UTR
hsa-miR-103a-3p	STX17	3UTR
hsa-miR-103a-3p	NIPSNAP3B	3UTR
hsa-miR-103a-3p	FSD1L	3UTR
hsa-miR-103a-3p	TMEM38B	3UTR
hsa-miR-103a-3p	KLF4	3UTR	MIRT006688
hsa-miR-103a-3p	MUSK	3UTR
hsa-miR-103a-3p	UGCG	3UTR
hsa-miR-103a-3p	KIAA1958	3UTR
hsa-miR-103a-3p	INIP	3UTR
hsa-miR-103a-3p	SNX30	3UTR
hsa-miR-103a-3p	PHF19	3UTR	MIRT027228
hsa-miR-103a-3p	RAB14	3UTR
hsa-miR-103a-3p	MORN5	3UTR
hsa-miR-103a-3p	ZBTB6	3UTR
hsa-miR-103a-3p	STRBP	3UTR
hsa-miR-103a-3p	SCAI	3UTR
hsa-miR-103a-3p	ZBTB43	3UTR
hsa-miR-103a-3p	STXBP1	3UTR
hsa-miR-103a-3p	ODF2	3UTR
hsa-miR-103a-3p	TBC1D13	3UTR
hsa-miR-103a-3p	SPOUT1	3UTR
hsa-miR-103a-3p	SH3GLB2	3UTR
hsa-miR-103a-3p	GPR107	3UTR
hsa-miR-103a-3p	PRRC2B	3UTR
hsa-miR-103a-3p	RAPGEF1	3UTR
hsa-miR-103a-3p	CFAP77	3UTR
hsa-miR-103a-3p	SPACA9	3UTR
hsa-miR-103a-3p	MED22	3UTR
hsa-miR-103a-3p	SURF1	3UTR
hsa-miR-103a-3p	SURF4	3UTR
hsa-miR-103a-3p	SDCCAG3	3UTR
hsa-miR-103a-3p	SEC16A	3UTR
hsa-miR-103a-3p	LCN8	3UTR
hsa-miR-103a-3p	FABP3	3UTR
hsa-miR-103a-3p	PTP4A2	3UTR
hsa-miR-103a-3p	KPNA6	3UTR
hsa-miR-103a-3p	TMEM234	3UTR
hsa-miR-103a-3p	BSDC1	3UTR
hsa-miR-103a-3p	KIAA1522	3UTR
hsa-miR-103a-3p	FNDC5	3UTR
hsa-miR-103a-3p	SMIM12	3UTR
hsa-miR-103a-3p	ZMYM1	3UTR
hsa-miR-103a-3p	ZMYM4	3UTR
hsa-miR-103a-3p	KIAA0319L	3UTR
hsa-miR-103a-3p	TFAP2E	3UTR
hsa-miR-103a-3p	PSMB2	3UTR
hsa-miR-103a-3p	2001-08-01	3UTR	MIRT249123
hsa-miR-103a-3p	LSM10	3UTR
hsa-miR-103a-3p	OSCP1	3UTR
hsa-miR-103a-3p	MEAF6	3UTR
hsa-miR-103a-3p	DNALI1	3UTR
hsa-miR-103a-3p	RSPO1	3UTR
hsa-miR-103a-3p	MANEAL	3UTR
hsa-miR-103a-3p	YRDC	3UTR	MIRT552736
hsa-miR-103a-3p	C1orf122	3UTR
hsa-miR-103a-3p	MTF1	3UTR	MIRT026986
hsa-miR-103a-3p	PPIE	3UTR
hsa-miR-103a-3p	MYCL	3UTR
hsa-miR-103a-3p	SMAP2	3UTR
hsa-miR-103a-3p	SLFNL1	3UTR
hsa-miR-103a-3p	FOXJ3	3UTR
hsa-miR-103a-3p	PPIH	3UTR
hsa-miR-103a-3p	ERI3	3UTR
hsa-miR-103a-3p	PTCH2	3UTR
hsa-miR-103a-3p	CYP4A22	3UTR
hsa-miR-103a-3p	SLC5A9	3UTR
hsa-miR-103a-3p	RAB3B	3UTR
hsa-miR-103a-3p	CC2D1B	3UTR
hsa-miR-103a-3p	DIO1	3UTR
hsa-miR-103a-3p	LDLRAD1	3UTR
hsa-miR-103a-3p	BSND	3UTR
hsa-miR-103a-3p	MYSM1	3UTR
hsa-miR-103a-3p	KANK4	3UTR
hsa-miR-103a-3p	DNAJC6	3UTR
hsa-miR-103a-3p	LEPROT	3UTR
hsa-miR-103a-3p	LEPR	3UTR
hsa-miR-103a-3p	ZRANB2	3UTR
hsa-miR-103a-3p	ZNF20	3UTR
hsa-miR-103a-3p	DNASE2	3UTR
hsa-miR-103a-3p	C19orf67	3UTR
hsa-miR-103a-3p	PRKACA	3UTR
hsa-miR-103a-3p	ZNF333	3UTR
hsa-miR-103a-3p	ADGRE2	3UTR
hsa-miR-103a-3p	CYP4F11	3UTR
hsa-miR-103a-3p	EPS15L1	3UTR
hsa-miR-103a-3p	LRRC25	3UTR
hsa-miR-103a-3p	ELL	3UTR
hsa-miR-103a-3p	TSSK6	3UTR
hsa-miR-103a-3p	ZNF101	3UTR
hsa-miR-103a-3p	ZNF682	3UTR
hsa-miR-103a-3p	ZNF85	3UTR
hsa-miR-103a-3p	CCNE1	3UTR	MIRT004762
hsa-miR-103a-3p	RHPN2	3UTR
hsa-miR-103a-3p	GPI	3UTR
hsa-miR-103a-3p	ZNF181	3UTR
hsa-miR-103a-3p	DMKN	3UTR
hsa-miR-103a-3p	PSENEN	3UTR
hsa-miR-103a-3p	ZNF529	3UTR
hsa-miR-103a-3p	ZNF382	3UTR
hsa-miR-103a-3p	ZNF461	3UTR
hsa-miR-103a-3p	ZNF585A	3UTR
hsa-miR-103a-3p	ZFP30	3UTR
hsa-miR-103a-3p	ACP7	3UTR
hsa-miR-103a-3p	NCCRP1	3UTR
hsa-miR-103a-3p	ZNF780B	3UTR
hsa-miR-103a-3p	ZNF780A	3UTR
hsa-miR-103a-3p	AKT2	3UTR
hsa-miR-103a-3p	HIPK4	3UTR
hsa-miR-103a-3p	PRX	3UTR
hsa-miR-103a-3p	ACVR2A	3UTR
hsa-miR-103a-3p	ORC4	3UTR	MIRT498972
hsa-miR-103a-3p	KIF5C	3UTR
hsa-miR-103a-3p	LYPD6	3UTR
hsa-miR-103a-3p	FMNL2	3UTR
hsa-miR-103a-3p	GPD2	3UTR
hsa-miR-103a-3p	GALNT5	3UTR
hsa-miR-103a-3p	ERMN	3UTR
hsa-miR-103a-3p	COBLL1	3UTR
hsa-miR-103a-3p	SCN1A	3UTR
hsa-miR-103a-3p	XIRP2	3UTR
hsa-miR-103a-3p	CERS6	3UTR
hsa-miR-103a-3p	BBS5	3UTR
hsa-miR-103a-3p	FASTKD1	3UTR
hsa-miR-103a-3p	SP5	3UTR
hsa-miR-103a-3p	GAD1	3UTR
hsa-miR-103a-3p	CYBRD1	3UTR
hsa-miR-103a-3p	GPR155	3UTR
hsa-miR-103a-3p	WIPF1	3UTR
hsa-miR-103a-3p	PDE11A	3UTR
hsa-miR-103a-3p	PRKRA	3UTR
hsa-miR-103a-3p	ITGAV	3UTR
hsa-miR-103a-3p	ZSWIM2	3UTR
hsa-miR-103a-3p	DIRC1	3UTR
hsa-miR-103a-3p	OSGEPL1	3UTR
hsa-miR-103a-3p	ORMDL1	3UTR
hsa-miR-103a-3p	NEMP2	3UTR
hsa-miR-103a-3p	TMEFF2	3UTR
hsa-miR-103a-3p	SLC39A10	3UTR	MIRT027001
hsa-miR-103a-3p	SATB2	3UTR
hsa-miR-103a-3p	C2orf69	3UTR
hsa-miR-103a-3p	TYW5	3UTR
hsa-miR-103a-3p	CASP10	3UTR
hsa-miR-103a-3p	TRAK2	3UTR
hsa-miR-103a-3p	SUMO1	3UTR
hsa-miR-103a-3p	FAM117B	3UTR
hsa-miR-103a-3p	NBEAL1	3UTR
hsa-miR-103a-3p	ABI2	3UTR
hsa-miR-103a-3p	CD28	3UTR
hsa-miR-103a-3p	NRP2	3UTR
hsa-miR-103a-3p	INO80D	3UTR
hsa-miR-103a-3p	KLF7	3UTR
hsa-miR-103a-3p	METTL21A	3UTR
hsa-miR-103a-3p	PLEKHM3	3UTR
hsa-miR-103a-3p	ACADL	3UTR
hsa-miR-103a-3p	VWC2L	3UTR
hsa-miR-103a-3p	BARD1	3UTR
hsa-miR-103a-3p	TNS1	3UTR
hsa-miR-103a-3p	TOLLIP	3UTR
hsa-miR-103a-3p	PGAP2	3UTR
hsa-miR-103a-3p	UBQLNL	3UTR
hsa-miR-103a-3p	SMPD1	3UTR
hsa-miR-103a-3p	TUB	3UTR
hsa-miR-103a-3p	RIC3	3UTR
hsa-miR-103a-3p	LMO1	3UTR
hsa-miR-103a-3p	STK33	3UTR	MIRT027202
hsa-miR-103a-3p	TRIM66	3UTR
hsa-miR-103a-3p	AKIP1	3UTR
hsa-miR-103a-3p	IPO7	3UTR
hsa-miR-103a-3p	WEE1	3UTR	MIRT027225
hsa-miR-103a-3p	USP47	3UTR
hsa-miR-103a-3p	MICAL2	3UTR
hsa-miR-103a-3p	MICALCL	3UTR
hsa-miR-103a-3p	CALCA	3UTR
hsa-miR-103a-3p	CALCB	3UTR
hsa-miR-103a-3p	NCR3LG1	3UTR
hsa-miR-103a-3p	HPS5	3UTR
hsa-miR-103a-3p	IGSF22	3UTR
hsa-miR-103a-3p	NAV2	3UTR
hsa-miR-103a-3p	CCDC179	3UTR
hsa-miR-103a-3p	ANO3	3UTR
hsa-miR-103a-3p	FIBIN	3UTR
hsa-miR-103a-3p	LIN7C	3UTR	MIRT545355
hsa-miR-103a-3p	ARL14EP	3UTR
hsa-miR-103a-3p	TCP11L1	3UTR
hsa-miR-103a-3p	CSTF3	3UTR
hsa-miR-103a-3p	KIAA1549L	3UTR
hsa-miR-103a-3p	CAPRIN1	3UTR
hsa-miR-103a-3p	ELF5	3UTR
hsa-miR-103a-3p	CD44	3UTR
hsa-miR-103a-3p	PAMR1	3UTR
hsa-miR-103a-3p	COMMD9	3UTR
hsa-miR-103a-3p	EXT2	3UTR
hsa-miR-103a-3p	ALX4	3UTR
hsa-miR-103a-3p	C11orf49	3UTR
hsa-miR-103a-3p	NR1H3	3UTR
hsa-miR-103a-3p	MYBPC3	3UTR
hsa-miR-103a-3p	PTPMT1	3UTR
hsa-miR-103a-3p	FAM180B	3UTR
hsa-miR-103a-3p	FNBP4	3UTR
hsa-miR-103a-3p	NUP160	3UTR
hsa-miR-103a-3p	FOLH1	3UTR
hsa-miR-103a-3p	FUS	3UTR
hsa-miR-103a-3p	ARMC5	3UTR
hsa-miR-103a-3p	SHCBP1	3UTR
hsa-miR-103a-3p	ORC6	3UTR
hsa-miR-103a-3p	NETO2	3UTR
hsa-miR-103a-3p	PAPD5	3UTR
hsa-miR-103a-3p	NKD1	3UTR
hsa-miR-103a-3p	CHD9	3UTR
hsa-miR-103a-3p	RPGRIP1L	3UTR
hsa-miR-103a-3p	IRX5	3UTR
hsa-miR-103a-3p	MMP2	3UTR
hsa-miR-103a-3p	GNAO1	3UTR
hsa-miR-103a-3p	FAM192A	3UTR
hsa-miR-103a-3p	CIAPIN1	3UTR
hsa-miR-103a-3p	DOK4	3UTR
hsa-miR-103a-3p	KATNB1	3UTR
hsa-miR-103a-3p	CNGB1	3UTR
hsa-miR-103a-3p	CCDC113	3UTR
hsa-miR-103a-3p	SLC38A7	3UTR
hsa-miR-103a-3p	TK2	3UTR
hsa-miR-103a-3p	CMTM4	3UTR
hsa-miR-103a-3p	C16orf70	3UTR
hsa-miR-103a-3p	KIAA0895L	3UTR
hsa-miR-103a-3p	E2F4	3UTR
hsa-miR-103a-3p	TMEM208	3UTR
hsa-miR-103a-3p	HSD11B2	3UTR
hsa-miR-103a-3p	ATP6V0D1	3UTR
hsa-miR-103a-3p	CTCF	3UTR
hsa-miR-103a-3p	RANBP10	3UTR
hsa-miR-103a-3p	PSKH1	3UTR
hsa-miR-103a-3p	NFATC3	3UTR
hsa-miR-103a-3p	ESRP2	3UTR
hsa-miR-103a-3p	PLA2G15	3UTR
hsa-miR-103a-3p	SMPD3	3UTR
hsa-miR-103a-3p	ZFP90	3UTR
hsa-miR-103a-3p	NFAT5	3UTR
hsa-miR-103a-3p	WWP2	3UTR
hsa-miR-103a-3p	PDPR	3UTR
hsa-miR-103a-3p	EXOSC6	3UTR
hsa-miR-103a-3p	HYDIN	3UTR
hsa-miR-103a-3p	MARVELD3	3UTR
hsa-miR-103a-3p	HP	3UTR
hsa-miR-103a-3p	HPR	3UTR
hsa-miR-103a-3p	CNTNAP4	3UTR
hsa-miR-103a-3p	SDR42E1	3UTR
hsa-miR-103a-3p	HSDL1	3UTR
hsa-miR-103a-3p	ZDHHC7	3UTR
hsa-miR-103a-3p	JPH3	3UTR
hsa-miR-103a-3p	BANP	3UTR
hsa-miR-103a-3p	CBFA2T3	3UTR
hsa-miR-103a-3p	ZNF778	3UTR
hsa-miR-103a-3p	CDK10	3UTR
hsa-miR-103a-3p	ZNF276	3UTR
hsa-miR-103a-3p	FANCA	3UTR
hsa-miR-103a-3p	DEF8	3UTR
hsa-miR-103a-3p	DBNDD1	3UTR
hsa-miR-103a-3p	RFLNB	3UTR
hsa-miR-103a-3p	SLC43A2	3UTR
hsa-miR-103a-3p	POLH	3UTR
hsa-miR-103a-3p	MRPS18A	3UTR
hsa-miR-103a-3p	VEGFA	3UTR
hsa-miR-103a-3p	MYMX	3UTR
hsa-miR-103a-3p	SLC29A1	3UTR
hsa-miR-103a-3p	CLIC5	3UTR
hsa-miR-103a-3p	RCAN2	3UTR
hsa-miR-103a-3p	ADGRF5	3UTR
hsa-miR-103a-3p	CD2AP	3UTR
hsa-miR-103a-3p	C6orf141	3UTR
hsa-miR-103a-3p	RHAG	3UTR
hsa-miR-103a-3p	CRISP2	3UTR
hsa-miR-103a-3p	CRISP3	3UTR
hsa-miR-103a-3p	IL17A	3UTR
hsa-miR-103a-3p	FBXO9	3UTR
hsa-miR-103a-3p	ELOVL5	3UTR
hsa-miR-103a-3p	MLIP	3UTR
hsa-miR-103a-3p	ZNF451	3UTR
hsa-miR-103a-3p	FAM135A	3UTR
hsa-miR-103a-3p	RIMS1	3UTR
hsa-miR-103a-3p	CD109	3UTR
hsa-miR-103a-3p	SENP6	3UTR
hsa-miR-103a-3p	MEI4	3UTR
hsa-miR-103a-3p	IRAK1BP1	3UTR
hsa-miR-103a-3p	HMGN3	3UTR
hsa-miR-103a-3p	LCA5	3UTR
hsa-miR-103a-3p	SNAP91	3UTR
hsa-miR-103a-3p	AKIRIN2	3UTR
hsa-miR-103a-3p	LYRM2	3UTR
hsa-miR-103a-3p	MDN1	3UTR
hsa-miR-103a-3p	FUT9	3UTR
hsa-miR-103a-3p	MMS22L	3UTR
hsa-miR-103a-3p	FAXC	3UTR
hsa-miR-103a-3p	MCHR2	3UTR
hsa-miR-103a-3p	LIN28B	3UTR
hsa-miR-103a-3p	CRYBG1	3UTR
hsa-miR-103a-3p	CD24	3UTR
hsa-miR-103a-3p	SCML4	3UTR
hsa-miR-103a-3p	FOXO3	3UTR
hsa-miR-103a-3p	CEP57L1	3UTR
hsa-miR-103a-3p	PPIL6	3UTR
hsa-miR-103a-3p	TRAF3IP2	3UTR
hsa-miR-103a-3p	HS3ST5	3UTR
hsa-miR-103a-3p	DSE	3UTR
hsa-miR-103a-3p	CALHM5	3UTR
hsa-miR-103a-3p	CEP85L	3UTR
hsa-miR-103a-3p	MCM9	3UTR
hsa-miR-103a-3p	GJA1	3UTR
hsa-miR-103a-3p	HSF2	3UTR
hsa-miR-103a-3p	CLVS2	3UTR
hsa-miR-103a-3p	RNF217	3UTR	MIRT027193
hsa-miR-103a-3p	TPD52L1	3UTR
hsa-miR-103a-3p	HEY2	3UTR
hsa-miR-103a-3p	SOGA3	3UTR
hsa-miR-103a-3p	KIAA0408	3UTR
hsa-miR-103a-3p	THEMIS	3UTR
hsa-miR-103a-3p	ARHGAP18	3UTR
hsa-miR-103a-3p	MAP7	3UTR
hsa-miR-103a-3p	GVQW2	3UTR
hsa-miR-103a-3p	ADAT2	3UTR
hsa-miR-103a-3p	UTRN	3UTR
hsa-miR-103a-3p	CCDC136	3UTR
hsa-miR-103a-3p	KLHDC10	3UTR
hsa-miR-103a-3p	COPG2	3UTR
hsa-miR-103a-3p	PODXL	3UTR
hsa-miR-103a-3p	PLXNA4	3UTR
hsa-miR-103a-3p	EXOC4	3UTR
hsa-miR-103a-3p	MTPN	3UTR
hsa-miR-103a-3p	DGKI	3UTR
hsa-miR-103a-3p	UBN2	3UTR	MIRT027029
hsa-miR-103a-3p	FMC1	3UTR	MIRT027056
hsa-miR-103a-3p	MKRN1	3UTR
hsa-miR-103a-3p	MGAM	3UTR
hsa-miR-103a-3p	ZYX	3UTR	MIRT027220
hsa-miR-103a-3p	ZNF398	3UTR
hsa-miR-103a-3p	AGAP3	3UTR
hsa-miR-103a-3p	NCAPG2	3UTR
hsa-miR-103a-3p	CSMD1	3UTR
hsa-miR-103a-3p	ERI1	3UTR
hsa-miR-103a-3p	PPP1R3B	3UTR
hsa-miR-103a-3p	RP1L1	3UTR
hsa-miR-103a-3p	CTSB	3UTR
hsa-miR-103a-3p	DEFB134	3UTR
hsa-miR-103a-3p	FAM86B2	3UTR
hsa-miR-103a-3p	SGCZ	3UTR
hsa-miR-103a-3p	MSR1	3UTR
hsa-miR-103a-3p	ZDHHC2	3UTR
hsa-miR-103a-3p	CNOT7	3UTR
hsa-miR-103a-3p	VPS37A	3UTR
hsa-miR-103a-3p	LZTS1	3UTR
hsa-miR-103a-3p	GFRA2	3UTR
hsa-miR-103a-3p	PDLIM2	3UTR
hsa-miR-103a-3p	C8orf58	3UTR
hsa-miR-103a-3p	BIN3	3UTR
hsa-miR-103a-3p	CHMP7	3UTR
hsa-miR-103a-3p	ESCO2	3UTR
hsa-miR-103a-3p	INTS9	3UTR
hsa-miR-103a-3p	HMBOX1	3UTR
hsa-miR-103a-3p	LEPROTL1	3UTR
hsa-miR-103a-3p	GSR	3UTR
hsa-miR-103a-3p	MECOM	3UTR
hsa-miR-103a-3p	MYNN	3UTR
hsa-miR-103a-3p	SKIL	3UTR
hsa-miR-103a-3p	SLC7A14	3UTR
hsa-miR-103a-3p	TNIK	3UTR
[truncated: 18,632 more rows]
